# Supplementary material for: Towards a global DNA barcode reference library for quarantine identifications of lepidopteran stemborers, with an emphasis on sugarcane pests
Source: Sci Rep. 2019 May 7;9:7039. doi: 10.1038/s41598-019-42995-0 (PMC6504866; doi:10.1038/s41598-019-42995-0)
Supplement: Supplementary file 2 — Supplementary Material 2 [file 41598_2019_42995_MOESM2_ESM.xlsx]

## Sheet: Lab Sheet
Project Code	Process ID	Sample ID	Field ID	BIN	COI-5P Seq. Length	COI-5P Trace Count	COI-5P Accession	Image Count	Barcode Compliant	Collection Code	Institution Storing	Family	Subfamily	Genus	Species	Identifier	Identifier Email	Identification Method	Taxonomy Notes	Sex	Life Stage	Notes	Associated Taxa	Collectors	Collection Date	Country/Ocean	State/Province	Region	Sector	Exact Site	Lat	Lon	Elev	GPS Source	Coordinate Accuracy	Collection Date Accuracy	Habitat	Collection Notes	Site Code
LSTEM	LSTEM001-18	ADR036a	ADR036a	BOLD:AAW0262	667[0n]				No	AMS	Australian Museum, Sydney	Crambidae	Crambinae	Chilo	Chilo crypsimetalla			DNA barcode			Larva	Ethanol	Host: Heteropogon triticeas	A. D. Rice	06-Mar-2006	Australia	Queensland	Torres Strait		Prince of Wales Island	-10.68	142.18		Google Earth	10	1		10km
LSTEM	LSTEM002-18	ADR036aa	ADR036aa	BOLD:AAW0262	667[0n]				No	DAWR	Department of Agriculture and Water Resources, Australia	Crambidae	Crambinae	Chilo	Chilo crypsimetalla			DNA barcode	Field identification = Chilo/Scirpophaga		Larva	Ethanol	Host: Heteropogon triticeas	A. D. Rice	06-Mar-2006	Australia	Queensland	Torres Strait		Prince of Wales Island	-10.68	142.18		Google Earth	10	1		10km
LSTEM	LSTEM003-18	ADR0542	ADR0542	BOLD:AAW0262	657[0n]				No	DAWR	Department of Agriculture and Water Resources, Australia	Crambidae	Crambinae	Chilo	Chilo crypsimetalla			DNA barcode	Field identification = Chilo/Scirpophaga		Larva	Ethanol	Host: Heteropogon triticeas	A. D. Rice	11-Mar-2006	Australia	Queensland	Torres Strait		Horn Island	-10.61	142.28		Google Earth	5			5km
LSTEM	LSTEM004-18	am00759		BOLD:AAB0666	667[0n]	4			Yes	AMS	Australian Museum, Sydney	Crambidae	Crambinae	Chilo	Chilo suppressalis						Adult	Ethanol		Hassan Ghahari	03-Jul-2005	Iran		Joibar			36.645	52.903		Google Earth	5	182		5km
LSTEM	LSTEM005-18	am00760		BOLD:AAB0666	667[0n]	4			Yes	AMS	Australian Museum, Sydney	Crambidae	Crambinae	Chilo	Chilo suppressalis						Adult	Ethanol		Hassan Ghahari	03-Jul-2005	Iran		Amol	Dashtsar (Komdareh)		36.47	52.35		Google Earth	20	182		20km
LSTEM	LSTEM006-18	am00761		BOLD:AAB0666	667[0n]	4			Yes	AMS	Australian Museum, Sydney	Crambidae	Crambinae	Chilo	Chilo suppressalis						Adult	Ethanol		Hassan Ghahari	03-Jul-2005	Iran		Neka	Km5 to Behshahr		36.65	53.3		Google Earth	10	182		10km
LSTEM	LSTEM007-18	am00762		BOLD:AAB0666	667[0n]	6			Yes	AMS	Australian Museum, Sydney	Crambidae	Crambinae	Chilo	Chilo suppressalis						Adult	Ethanol		Hassan Ghahari	03-Jul-2005	Iran		Noor	Chamestan		36.48	52.12		Google Earth	10	182		10km
LSTEM	LSTEM008-18	am00763		BOLD:AAB0666	667[0n]	4			Yes	AMS	Australian Museum, Sydney	Crambidae	Crambinae	Chilo	Chilo suppressalis						Adult	Ethanol		Hassan Ghahari	03-Jul-2005	Iran		Amol	Veskal		36.47	52.35		Google Earth	20	182		20km
LSTEM	LSTEM009-18	am00764		BOLD:AAB0666	667[0n]	4			Yes	AMS	Australian Museum, Sydney	Crambidae	Crambinae	Chilo	Chilo suppressalis						Adult	Ethanol		Hassan Ghahari	03-Jul-2005	Iran		Amol	Darvishkheil		36.47	52.35		Google Earth	20	182		20km
LSTEM	LSTEM010-18	am00765		BOLD:AAB0666	667[0n]	4			Yes	AMS	Australian Museum, Sydney	Crambidae	Crambinae	Chilo	Chilo suppressalis						Adult	Ethanol		Hassan Ghahari	03-Jul-2005	Iran		Amol	RiceInstitute		36.47	52.35		Google Earth	20	182		20km
LSTEM	LSTEM011-18	am00766		BOLD:AAB0666	667[0n]	2			Yes	AMS	Australian Museum, Sydney	Crambidae	Crambinae	Chilo	Chilo suppressalis						Adult	Ethanol		Hassan Ghahari	03-Jul-2005	Iran		Savadkooh	Shirgah		36.3	52.88		Google Earth	10	182		10km
LSTEM	LSTEM012-18	am00767		BOLD:AAB0666	667[0n]	6			Yes	AMS	Australian Museum, Sydney	Crambidae	Crambinae	Chilo	Chilo suppressalis						Adult	Ethanol		Hassan Ghahari	03-Jul-2005	Iran		Babol	Bandpey		36.61	51.58		Google Earth	10	182		10km
LSTEM	LSTEM013-18	am00768		BOLD:AAB0666	667[0n]	4			Yes	AMS	Australian Museum, Sydney	Crambidae	Crambinae	Chilo	Chilo suppressalis						Adult	Ethanol		Hassan Ghahari	03-Jul-2005	Iran		Ghaemshahr	Ahangarkola		36.418	52.652		Google Earth	10	182		10km
LSTEM	LSTEM014-18	am00769		BOLD:AAB0666	629[0n]	1			No	AMS	Australian Museum, Sydney	Crambidae	Crambinae	Chilo	Chilo suppressalis						Adult	Ethanol		Hassan Ghahari	03-Jul-2005	Iran		Amol	Sorek		36.47	52.35		Google Earth	20	182		20km
LSTEM	LSTEM015-18	am00770		BOLD:AAB0666	667[0n]	2			Yes	AMS	Australian Museum, Sydney	Crambidae	Crambinae	Chilo	Chilo suppressalis						Adult	Ethanol		Hassan Ghahari	03-Jul-2005	Iran		Amol	Kaboodkola		36.47	52.35		Google Earth	20	182		20km
LSTEM	LSTEM016-18	am00771		BOLD:AAB0666	667[0n]	4			Yes	AMS	Australian Museum, Sydney	Crambidae	Crambinae	Chilo	Chilo suppressalis						Adult	Ethanol		Hassan Ghahari	03-Jul-2005	Iran		Mahmoodabad	Kelodeh		36.63	52.26		Google Earth	20	182		20km
LSTEM	LSTEM017-18	am00773		BOLD:AAB0666	667[0n]	6			Yes	AMS	Australian Museum, Sydney	Crambidae	Crambinae	Chilo	Chilo suppressalis						Adult	Ethanol		Hassan Ghahari	03-Jul-2005	Iran		Amol	Espahikola		36.47	52.35		Google Earth	20	182		20km
LSTEM	LSTEM018-18	am00774		BOLD:AAB0666	667[0n]	2			Yes	AMS	Australian Museum, Sydney	Crambidae	Crambinae	Chilo	Chilo suppressalis						Adult	Ethanol		Hassan Ghahari	03-Jul-2005	Iran		Fereydonkenar	Bishehmahaleh		36.683	52.525		Google Earth	20	182		20km
LSTEM	LSTEM019-18	am00775		BOLD:AAB0666	667[0n]	2			Yes	AMS	Australian Museum, Sydney	Crambidae	Crambinae	Chilo	Chilo suppressalis						Adult	Ethanol		Hassan Ghahari	03-Jul-2005	Iran		Sari	Pahnehkola		36.563	53.06		Google Earth	20	182		20km
LSTEM	LSTEM020-18	am00776		BOLD:AAB0666	667[0n]	2			Yes	AMS	Australian Museum, Sydney	Crambidae	Crambinae	Chilo	Chilo suppressalis						Adult	Ethanol		Hassan Ghahari	03-Jul-2005	Iran		Mahmoodabad	Galeshpol		36.58	52.28		Google Earth	10	182		10km
LSTEM	LSTEM021-18	am00777		BOLD:AAB0666	667[0n]	4			Yes	AMS	Australian Museum, Sydney	Crambidae	Crambinae	Chilo	Chilo suppressalis						Adult	Ethanol		Hassan Ghahari	03-Jul-2005	Iran		Amol	Haraz Road		36.47	52.35		Google Earth	20	182		20km
LSTEM	LSTEM022-18	am00778		BOLD:AAB0666	667[0n]	2			Yes	AMS	Australian Museum, Sydney	Crambidae	Crambinae	Chilo	Chilo suppressalis						Adult	Ethanol		Hassan Ghahari	03-Jul-2005	Iran		Amol	Elahkaj		36.47	52.35		Google Earth	20	182		20km
LSTEM	LSTEM023-18	am00779		BOLD:ADO2014	667[0n]	4			Yes	AMS	Australian Museum, Sydney	Crambidae	Crambinae	Chilo	Chilo tumidicostalis						Larva	Ethanol				Thailand	Kanchanaburi				14.3	99.4		Google Earth	100			100km
LSTEM	LSTEM024-18	am00780		BOLD:AAL8546	667[2n]	3			Yes	AMS	Australian Museum, Sydney	Crambidae	Crambinae	Chilo	Chilo sacchariphagus						Larva	Ethanol				Thailand					13.8	100.6		Google Earth	100			100km
LSTEM	LSTEM025-18	am00781		BOLD:AAL8546	667[0n]	6			Yes	AMS	Australian Museum, Sydney	Crambidae	Crambinae	Chilo	Chilo sacchariphagus						Larva	Ethanol				Thailand					13.8	100.6		Google Earth	100			100km
LSTEM	LSTEM026-18	am00782		BOLD:AAL8546	667[0n]	4			Yes	AMS	Australian Museum, Sydney	Crambidae	Crambinae	Chilo	Chilo sacchariphagus						Larva	Ethanol				Thailand					13.8	100.6		Google Earth	100			100km
LSTEM	LSTEM027-18	am00783		BOLD:ADO2391	667[0n]	4			Yes	AMS	Australian Museum, Sydney	Crambidae	Crambinae	Chilo	Chilo infuscatellus						Larva	Ethanol				Thailand					13.8	100.6		Google Earth	100			100km
LSTEM	LSTEM028-18	am00784		BOLD:ADO2391	667[0n]	4			Yes	AMS	Australian Museum, Sydney	Crambidae	Crambinae	Chilo	Chilo infuscatellus						Larva	Ethanol				Thailand					13.8	100.6		Google Earth	100			100km
LSTEM	LSTEM029-18	am00785		BOLD:ADO2391	667[3n]	6			Yes	AMS	Australian Museum, Sydney	Crambidae	Crambinae	Chilo	Chilo infuscatellus						Larva	Ethanol				Thailand					13.8	100.6		Google Earth	100			100km
LSTEM	LSTEM030-18	am00786		BOLD:ACF6104	667[0n]	6		1	Yes	AMS	Australian Museum, Sydney	Crambidae	Crambinae	Chilo	Chilo infuscatellus						Adult	Pinned				India			Coimbatore		11.01	76.92		Google Earth	10			10km
LSTEM	LSTEM031-18	am00787		BOLD:AAN5677	667[0n]	2		1	Yes	AMS	Australian Museum, Sydney	Crambidae	Crambinae	Chilo	Chilo partellus			Morphology, external			Adult	Pinned				India			Coimbatore		11.01	76.92		Google Earth	10			10km
LSTEM	LSTEM032-18	am00788		BOLD:AAN5677	667[0n]	4		1	Yes	AMS	Australian Museum, Sydney	Crambidae	Crambinae	Chilo	Chilo partellus			Morphology, external			Adult	Pinned				India			Coimbatore		11.01	76.92		Google Earth	10			10km
LSTEM	LSTEM033-18	am11008	008	BOLD:ADO2391	559[0n]	4			Yes	EMBT	Entomology & Zoology Division, Department of Agriculture, Thailand	Crambidae	Crambinae	Chilo	Chilo infuscatellus	Sunadda Chaovalit					Adult		Host: Sugarcane	Sunadda Chaovalit	21-Jan-2011	Thailand	Khon Kaen	Phon			15.566	102.656		GPS
LSTEM	LSTEM034-18	am11009	010	BOLD:ADO2391	559[1n]	4			Yes	EMBT	Entomology & Zoology Division, Department of Agriculture, Thailand	Crambidae	Crambinae	Chilo	Chilo infuscatellus	Sunadda Chaovalit					Adult		Host: Sugarcane	Sunadda Chaovalit	20-Jan-2011	Thailand	Udon Thani	Non Sa-at			16.885	102.929		GPS
LSTEM	LSTEM035-18	am11010	011	BOLD:ADO2391	559[0n]	4			Yes	EMBT	Entomology & Zoology Division, Department of Agriculture, Thailand	Crambidae	Crambinae	Chilo	Chilo infuscatellus	Sunadda Chaovalit					Adult		Host: Sugarcane	Sunadda Chaovalit	20-Jan-2011	Thailand	Udon Thani	Non Sa-at			16.885	102.929		GPS
LSTEM	LSTEM036-18	am11011	012	BOLD:ADO2391	559[0n]	4			Yes	EMBT	Entomology & Zoology Division, Department of Agriculture, Thailand	Crambidae	Crambinae	Chilo	Chilo infuscatellus	Sunadda Chaovalit					Adult		Host: Sugarcane	Sunadda Chaovalit	20-Jan-2011	Thailand	Udon Thani	Non Sa-at			16.885	102.929		GPS
LSTEM	LSTEM037-18	am11013	015	BOLD:ADO2391	559[0n]	4			Yes	EMBT	Entomology & Zoology Division, Department of Agriculture, Thailand	Crambidae	Crambinae	Chilo	Chilo infuscatellus	Sunadda Chaovalit					Adult		Host: Sugarcane	Sunadda Chaovalit	18-Jan-2011	Thailand	Chaiyaphum	Noen sanga			15.621	102.021		GPS
LSTEM	LSTEM038-18	am11015	018	BOLD:ADO2391	559[0n]	4			Yes	EMBT	Entomology & Zoology Division, Department of Agriculture, Thailand	Crambidae	Crambinae	Chilo	Chilo infuscatellus	Sunadda Chaovalit					Adult		Host: Sugarcane	Sunadda Chaovalit	18-Jan-2011	Thailand	Chaiyaphum	Muang			15.875	102.17		GPS
LSTEM	LSTEM039-18	am11016	020	BOLD:ADO2391	559[0n]	4			Yes	EMBT	Entomology & Zoology Division, Department of Agriculture, Thailand	Crambidae	Crambinae	Chilo	Chilo infuscatellus	Sunadda Chaovalit					Adult		Host: Sugarcane	Sunadda Chaovalit	18-Jan-2011	Thailand	Khon Kaen	Nam Phong			16.819	102.841		GPS
LSTEM	LSTEM040-18	am11017	022	BOLD:ADO2391	559[0n]	4			Yes	EMBT	Entomology & Zoology Division, Department of Agriculture, Thailand	Crambidae	Crambinae	Chilo	Chilo infuscatellus	Sunadda Chaovalit					Adult		Host: Sugarcane	Sunadda Chaovalit	20-Jan-2011	Thailand	Udon Thani	Muang			17.331	102.815		GPS
LSTEM	LSTEM041-18	am11020	025	BOLD:ADO2391	559[0n]	4			Yes	EMBT	Entomology & Zoology Division, Department of Agriculture, Thailand	Crambidae	Crambinae	Chilo	Chilo infuscatellus	Sunadda Chaovalit					Adult		Host: Sugarcane	Sunadda Chaovalit	21-Mar-2011	Thailand	Nakhon Sawan	Tak Fa			15.4	100.5		GPS
LSTEM	LSTEM042-18	am11023	027	BOLD:AAL8546	667[0n]	2			Yes	EMBT	Entomology & Zoology Division, Department of Agriculture, Thailand	Crambidae	Crambinae	Chilo	Chilo sacchariphagus	Sunadda Chaovalit					Adult		Host: Sugarcane	Sunadda Chaovalit	21-Mar-2011	Thailand	Nakhon Sawan	Tak Fa			15.4	100.5		GPS
LSTEM	LSTEM043-18	am11065	TB1PAK	BOLD:AAF2230	646[0n]	2			Yes	AMS	Australian Museum, Sydney	Crambidae	Schoenobiinae	Scirpophaga	Scirpophaga excerptalis						Larva	Ethanol				Pakistan					31.4	73.1		Google Earth	100			100km
LSTEM	LSTEM044-18	am11068	SB1PAK	BOLD:ADO2389	646[0n]	2			Yes	AMS	Australian Museum, Sydney	Crambidae	Crambinae	Chilo	Chilo infuscatellus						Larva	Ethanol				Pakistan					31.4	73.1		Google Earth	100			100km
LSTEM	LSTEM045-18	am11069	SB2PAK	BOLD:ADO2389	646[0n]	2			Yes	AMS	Australian Museum, Sydney	Crambidae	Crambinae	Chilo	Chilo infuscatellus						Larva	Ethanol				Pakistan					31.4	73.1		Google Earth	100			100km
LSTEM	LSTEM046-18	am11074	PB1RUN	BOLD:AAO3092	646[3n]	2			Yes	AMS	Australian Museum, Sydney	Noctuidae	Amphipyrinae	Sesamia	Sesamia calamistis						Larva	Ethanol				Reunion					-21.1	55.5		Google Earth	25			25km
LSTEM	LSTEM047-18	am11075	LMB1MER	BOLD:ADN4929	646[0n]	2			Yes	AMS	Australian Museum, Sydney	Noctuidae	Acronictinae	Bathytricha	Bathytricha truncata						Larva	Ethanol			05-Nov-2010	Australia	Queensland		Meringa		-17.08	145.77		Google Earth	10			10km
LSTEM	LSTEM048-18	am11080	RB2PAK	BOLD:AAJ0417	646[0n]	2			Yes	AMS	Australian Museum, Sydney	Pyralidae	Phycitinae	Emmalocera	Emmalocera depressella						Larva	Ethanol				Pakistan					31.4	73.1		Google Earth	100			100km
LSTEM	LSTEM049-18	am11083	MB1CHN		501[3n]	2			No	AMS	Australian Museum, Sydney	Crambidae	Crambinae	Chilo	Chilo sacchariphagus				Field identification = Chilo venosatus		Larva	Ethanol			12-Aug-2010	China	Yunnan		Kaiyuan		23.71	103.26		Google Earth	20			20km
LSTEM	LSTEM050-18	am11085	MB3CHN	BOLD:AAL8546	646[1n]	2			Yes	AMS	Australian Museum, Sydney	Crambidae	Crambinae	Chilo	Chilo sacchariphagus				Field identification = Chilo venosatus	F	Adult	Pinned from Ethanol			12-Aug-2010	China	Yunnan		Kaiyuan		23.71	103.26		Google Earth	20			20km
LSTEM	LSTEM051-18	am11086	WP_10A	BOLD:AAZ1965	646[0n]	2			Yes	AMS	Australian Museum, Sydney	Crambidae	Crambinae	Chilo	Chilo aff._terrenellus_louisiadalis			DNA barcode			Larva	Ethanol	Host: yellow cane		25-Nov-2010	Indonesia	Papua				-8.48	140.4		Google Earth	100			100km
LSTEM	LSTEM052-18	am11091	WP_19	BOLD:AAZ1965	646[0n]	2			Yes	AMS	Australian Museum, Sydney	Crambidae	Crambinae	Chilo	Chilo aff._terrenellus_louisiadalis			DNA barcode			Larva	Ethanol			26-Nov-2010	Indonesia	Papua		Banol		-8.48	140.4		Google Earth	100			100km
LSTEM	LSTEM053-18	am11097	EJ_29	BOLD:ACC2712	646[0n]	2			Yes	AMS	Australian Museum, Sydney	Crambidae	Crambinae	Chilo	Chilo auricilius			DNA barcode			Larva	Dried from Ethanol			03-Dec-2008	Indonesia		East Java	Lampung	Bunga Marang	-4.8	105.1		Google Earth	100			100km
LSTEM	LSTEM054-18	am11098	EJ_32	BOLD:ACC2712	625[0n]	2			Yes	AMS	Australian Museum, Sydney	Crambidae	Crambinae	Chilo	Chilo auricilius			DNA barcode			Larva	Dried from Ethanol			13-Nov-2008	Indonesia		East Java	Situbondo	Asembagus	-7.75	114.2		Google Earth	10			10km
LSTEM	LSTEM055-18	am11099	EJ_34	BOLD:ADN7091	646[0n]	2			Yes	AMS	Australian Museum, Sydney	Tortricidae	Olethreutinae	Tetramoera	Tetramoera sp.						Larva	Dried from Ethanol			24-Dec-2008	Indonesia		East Java	Brebes	Jatibarang	-6.94	109.05		Google Earth	10			10km
LSTEM	LSTEM056-18	am12368	Sallam_Nov16-15	BOLD:AAZ1965	646[4n]	2			Yes	AMS	Australian Museum, Sydney	Crambidae	Crambinae	Chilo	Chilo terrenellus						Adult	Ethanol			19-Sep-2016	Papua New Guinea			Gusap		-6.085	145.98		Google Earth	10			10km
LSTEM	LSTEM057-18	am12370		BOLD:AAB0666	646[0n]	2			Yes	AMS	Australian Museum, Sydney	Crambidae	Crambinae	Chilo	Chilo suppressalis						Adult	Ethanol		Keiichiro Matsukua	04-Sep-2003	Japan	Kanto	Ibaraki Prefecture	Moriya City	Nogizaki	35.954	139.983		Google Earth	10			10km
LSTEM	LSTEM058-18	am12373		BOLD:AAO2685	646[0n]	2			Yes	AMS	Australian Museum, Sydney	Noctuidae	Amphipyrinae	Busseola	Busseola fusca						Larva			ICIPE		Kenya				Lab colony	-1.3	36.9		Google Earth	10			10km
LSTEM	LSTEM059-18	am12374		BOLD:ADO2629	646[0n]	2			Yes	AMS	Australian Museum, Sydney	Crambidae							Field identification = ?Diatraea centrella		Larva					Ecuador					-2.178	-79.924		Google Earth	100			100km
LSTEM	LSTEM060-18	am12376	K377318 - K377325	BOLD:AAO3092	646[0n]	2			Yes	AMS	Australian Museum, Sydney	Noctuidae	Amphipyrinae	Sesamia	Sesamia calamistis						Larva	Ethanol		D. Conlong	26-Aug-2016	South Africa				SASRI lab colony	-29.7	31.05		Google Earth	10			10km
LSTEM	LSTEM061-18	am12378		BOLD:ADO2014	646[5n]	2			No	AMS	Australian Museum, Sydney	Crambidae	Crambinae	Chilo	Chilo tumidicostalis						Adult	Dry from Ethanol		Nader Sallam		Thailand
LSTEM	LSTEM062-18	am12379		BOLD:ADM9916	646[0n]	2			Yes	AMS	Australian Museum, Sydney	Noctuidae	Amphipyrinae	Busseola	Busseola segeta			Morphology, external			Adult	Dried from Ethanol			16-Dec-2011	Kenya
LSTEM	LSTEM063-18	am12380	Sallam_Nov16-42	BOLD:AAL6887	646[1n]	2			Yes	AMS	Australian Museum, Sydney	Crambidae	Crambinae	Eoreuma	Eoreuma loftini						Adult		Host: Saccharum officinarum		01-Sep-2016	United States	Louisiana			Baton Rouge	30.41	-91.178		Google Earth	20			20km
LSTEM	LSTEM064-18	am12382		BOLD:AAN5677	646[0n]	2			Yes	AMS	Australian Museum, Sydney	Crambidae	Crambinae	Chilo	Chilo partellus					M	Adult			D.Y. Gillespie	26-Aug-2016	South Africa	KwaZulu-Natal			Mount Edgecombe	-29.7	31.05		Google Earth	10			10km
LSTEM	LSTEM065-18	am12384		BOLD:ADJ6209	646[0n]	2			Yes	AMS	Australian Museum, Sydney	Noctuidae	Amphipyrinae	Sesamia	Sesamia grisescens			DNA barcode	Field identification = Sesamia sp.	M	Adult				19-Jun-2011	Papua New Guinea		Ranara											49 Site 15
LSTEM	LSTEM066-18	am12387	Vial 21	BOLD:ADO3566	646[1n]	2			Yes	AMS	Australian Museum, Sydney	Crambidae	Crambinae	Chilo	Chilo sacchariphagus					M	Adult			Nader Sallam	09-Mar-2016	Indonesia		Pasuruan		Lab colony	-7.65	112.9		Google Earth	10			10km
LSTEM	LSTEM067-18	am12388		BOLD:ADO3566	646[0n]	2			Yes	AMS	Australian Museum, Sydney	Crambidae	Crambinae	Chilo	Chilo sacchariphagus					F	Adult			Nader Sallam	09-Mar-2016	Indonesia		Pasuruan		Lab colony	-7.65	112.9		Google Earth	10			10km
LSTEM	LSTEM068-18	am12389	SP2	BOLD:AAZ8859	646[0n]	2			Yes	AMS	Australian Museum, Sydney	Pyralidae	Galleriinae	Eldana	Eldana saccharina						Adult				15-Apr-2008	Kenya				Masimba	-0.863	34.938		Google Earth	20	15		20km
LSTEM	LSTEM069-18	am12394	U08-03PNG	BOLD:AAZ1965	667[4n]	2			Yes	AMS	Australian Museum, Sydney	Crambidae	Crambinae	Chilo	Chilo aff._terrenellus_louisiadalis			DNA barcode	Field identification = Unknown 08		Larva				16-May-2001	Papua New Guinea	New Ireland			Panamafai	-2.867	151.15		GPS
LSTEM	LSTEM070-18	am12395	U04-02DIJ	BOLD:AAZ1965	667[0n]	2			Yes	AMS	Australian Museum, Sydney	Crambidae	Crambinae	Chilo	Chilo aff._terrenellus_louisiadalis			DNA barcode	Field identification = Unknown 04		Larva				12-May-2001	Indonesia	Papua	Irian Jaya		Skouw	-2.614	140.864		Google Earth	10			10km
LSTEM	LSTEM071-18	am12397	U22-01PNG	BOLD:AAG6012	667[5n]	2			Yes	AMS	Australian Museum, Sydney	Noctuidae	Amphipyrinae	Sesamia	Sesamia aff._grisescens			DNA barcode	Field identification = Unknown 22		Larva		Host: Saccharum sp.	P. Allsopp, L. Kuniata	11-May-2001	Papua New Guinea	Western			Tabubil	-5.3	141.25		GPS
LSTEM	LSTEM072-18	am12398	U23-01PNG	BOLD:AAZ1965	546[1n]	2			No	AMS	Australian Museum, Sydney	Crambidae	Crambinae	Chilo	Chilo aff._terrenellus_louisiadalis			DNA barcode	Field identification = Unknown 23		Larva		Host: Saccharum edule	P. Allsopp, L. Kuniata	17-May-2001	Papua New Guinea	East New Britain			Keravat	-4.333	152.033		GPS
LSTEM	LSTEM073-18	am12399	U22-02PNG	BOLD:AAG6012	589[5n]	2			No	AMS	Australian Museum, Sydney	Noctuidae	Amphipyrinae	Sesamia	Sesamia aff._grisescens			DNA barcode	Field identification = Unknown 22		Larva				11-May-2001	Papua New Guinea	Western			Tabubil	-5.3	141.25		GPS
LSTEM	LSTEM074-18	am12400	U24-01PNG	BOLD:AAZ1965	667[10n]	2			No	AMS	Australian Museum, Sydney	Crambidae	Crambinae	Chilo	Chilo aff._terrenellus_louisiadalis			DNA barcode	Field identification = Unknown 24		Larva		Host: Saccharum officinarum	P. Allsopp, L. Kuniata	16-May-2001	Papua New Guinea	New Ireland			Panamafai	-2.867	151.15		GPS
LSTEM	LSTEM075-18	am12401	U24-02PNG	BOLD:AAZ1965	545[0n]	2			No	AMS	Australian Museum, Sydney	Crambidae	Crambinae	Chilo	Chilo aff._terrenellus_louisiadalis			DNA barcode	Field identification = Unknown 24		Larva				16-May-2001	Papua New Guinea	New Ireland			Panamafai	-2.867	151.15		GPS
LSTEM	LSTEM076-18	am12402	U25-01PNG	BOLD:ADO1736	667[0n]	2			Yes	AMS	Australian Museum, Sydney	Noctuidae	Amphipyrinae	Sesamia	Sesamia grisescens			DNA barcode	Field identification = Unknown 25		Larva				19-May-2001	Papua New Guinea		Oro Province		Poppondetta	-8.767	148.233		GPS
LSTEM	LSTEM077-18	am12404	U25-02PNG	BOLD:ADO1736	667[0n]	2			Yes	AMS	Australian Museum, Sydney	Noctuidae	Amphipyrinae	Sesamia	Sesamia grisescens			DNA barcode	Field identification = Unknown 25		Larva		Host: Saccharum officinarum	P. Allsopp, L. Kuniata	19-May-2001	Papua New Guinea		Oro Province		Poppondetta	-8.767	148.233		GPS
LSTEM	LSTEM078-18	am12406	U27-02PNG	BOLD:AAZ1965	667[0n]	2			Yes	AMS	Australian Museum, Sydney	Crambidae	Crambinae	Chilo	Chilo aff._terrenellus_louisiadalis			DNA barcode	Field identification = Unknown 27		Larva		Host: Saccharum officinarum	P. Allsopp, L. Kuniata	20-May-2001	Papua New Guinea		Oro Province		Eroro	-8.867	148.483		GPS
LSTEM	LSTEM079-18	am12409	U05-01DIJ	BOLD:AAZ1965	667[0n]	2			Yes	AMS	Australian Museum, Sydney	Crambidae	Crambinae	Chilo	Chilo aff._terrenellus_louisiadalis			DNA barcode	Field identification = Unknown 05		Larva	Dried			12-May-2001	Indonesia	Papua	Irian Jaya		West of Skouw	-2.617	140.933		GPS
LSTEM	LSTEM080-18	am12410	U05-02DIJ	BOLD:AAZ1965	667[0n]	2			Yes	AMS	Australian Museum, Sydney	Crambidae	Crambinae	Chilo	Chilo aff._terrenellus_louisiadalis			DNA barcode	Field identification = Unknown 05		Larva				12-May-2001	Indonesia	Papua	Irian Jaya		West of Skouw	-2.617	140.933		GPS
LSTEM	LSTEM081-18	am12412	U5 DIJ	BOLD:AAZ1965	667[1n]	2			Yes	AMS	Australian Museum, Sydney	Crambidae	Crambinae	Chilo	Chilo aff._terrenellus_louisiadalis			DNA barcode	Field identification = Unknown 05		Larva		Host: Saccharum sp.	P. Allsopp, L. Kuniata	12-May-2001	Indonesia	Papua	Irian Jaya		West of Skouw	-2.617	140.933		GPS
LSTEM	LSTEM082-18	am12413	U10 PNG	BOLD:AAZ1965	667[5n]	2			Yes	AMS	Australian Museum, Sydney	Crambidae	Crambinae	Chilo	Chilo aff._terrenellus_louisiadalis			DNA barcode	Field identification = Unknown 10		Larva		Host: Saccharum sp.	P. Allsopp, L. Kuniata	15-May-2001	Papua New Guinea	Manus			Lombrum	-2.05	147.367		GPS
LSTEM	LSTEM083-18	am12414	U10-03PNG	BOLD:AAZ1965	543[0n]	2			No	AMS	Australian Museum, Sydney	Crambidae	Crambinae	Chilo	Chilo aff._terrenellus_louisiadalis			DNA barcode	Field identification = Unknown 10		Larva	Dried		P. Allsopp, L. Kuniata	15-May-2001	Papua New Guinea	Manus			Lombrum	-2.05	147.367		GPS
LSTEM	LSTEM084-18	am12416	U08-02PNG	BOLD:AAZ1965	667[0n]	2			No	AMS	Australian Museum, Sydney	Crambidae	Crambinae	Chilo	Chilo aff._terrenellus_louisiadalis			DNA barcode	Field identification = Unknown 08		Larva	Dried			16-May-2001	Papua New Guinea	New Ireland			Panamafai	-2.867	151.15		GPS
LSTEM	LSTEM085-18	am12419	U06-01PNG		614[9n]	2			No	AMS	Australian Museum, Sydney	Crambidae	Schoenobiinae	Scirpophaga	Scirpophaga excerptalis			DNA barcode	Field identification = Unknown 06		Larva		Host: Saccharum sp.	P. Allsopp, L. Kuniata	21-May-2001	Papua New Guinea	Milne Bay			Lelehowa	-10.317	150.5		GPS
LSTEM	LSTEM086-18	am12420	U08 PNG	BOLD:AAZ1965	546[1n]	2			No	AMS	Australian Museum, Sydney	Crambidae	Crambinae	Chilo	Chilo aff._terrenellus_louisiadalis			DNA barcode	Field identification = Unknown 08		Larva		Host: Saccharum officinarum	P. Allsopp, L. Kuniata	16-May-2001	Papua New Guinea	New Ireland			Panamafai	-2.867	151.15		GPS
LSTEM	LSTEM087-18	am12421	U34-01PNG		593[13n]	2			No	AMS	Australian Museum, Sydney	Crambidae	Schoenobiinae	Scirpophaga	Scirpophaga excerptalis			DNA barcode	Field identification = Unknown 34		Larva		Host: Saccharum robustum	P. Allsopp, L. Kuniata	17-May-2001	Papua New Guinea	West New Britain			Bulima	-5.517	150.333		GPS
LSTEM	LSTEM088-18	am12422	U18-01PNG	BOLD:AAZ1965	667[0n]	2			Yes	AMS	Australian Museum, Sydney	Crambidae	Crambinae	Chilo	Chilo aff._terrenellus_louisiadalis			DNA barcode	Field identification = Unknown 34		Larva		Host: Saccharum edule	P. Allsopp, L. Kuniata	17-May-2001	Papua New Guinea	East New Britain			Keravat	-4.333	152.033		GPS
LSTEM	LSTEM089-18	am12424	U20-01PNG	BOLD:ADO4973	667[0n]	2			Yes	AMS	Australian Museum, Sydney	Crambidae	Schoenobiinae	Scirpophaga	Scirpophaga excerptalis			DNA barcode	Field identification = Unknown 20		Larva		Host: Saccharum sponteneum	P. Allsopp, L. Kuniata	20-May-2001	Papua New Guinea		Oro Province		Oro Bay	-8.9	148.483		GPS
LSTEM	LSTEM090-18	am12430	U13 PNG	BOLD:AAZ1965	588[5n]	2			No	AMS	Australian Museum, Sydney	Crambidae	Crambinae	Chilo	Chilo aff._terrenellus_louisiadalis			DNA barcode	Field identification = Unknown 13		Larva		Host: Saccharum officinarum		11-May-2001	Papua New Guinea	Western			Morehead	-8.717	141.633		GPS
LSTEM	LSTEM091-18	am12431	U13-01PNG	BOLD:AAZ1965	623[3n]	2			Yes	AMS	Australian Museum, Sydney	Crambidae	Crambinae	Chilo	Chilo aff._terrenellus_louisiadalis			DNA barcode	Field identification = Unknown 13		Larva				11-May-2001	Papua New Guinea	Western			Morehead	-8.717	141.633		GPS
LSTEM	LSTEM092-18	am12432	U13-02PNG	BOLD:AAZ1965	546[0n]	2			No	AMS	Australian Museum, Sydney	Crambidae	Crambinae	Chilo	Chilo aff._terrenellus_louisiadalis			DNA barcode	Field identification = Unknown 13		Larva				11-May-2001	Papua New Guinea	Western			Morehead	-8.717	141.633		GPS
LSTEM	LSTEM093-18	am12433	U13-03PNG	BOLD:AAZ1965	624[0n]	2			No	AMS	Australian Museum, Sydney	Crambidae	Crambinae	Chilo	Chilo aff._terrenellus_louisiadalis			DNA barcode	Field identification = Unknown 13		Larva				11-May-2001	Papua New Guinea	Western			Morehead	-8.717	141.633		GPS
LSTEM	LSTEM094-18	am12434	U12-02PNG	BOLD:AAZ1965	667[4n]	2			No	AMS	Australian Museum, Sydney	Crambidae	Crambinae	Chilo	Chilo aff._terrenellus_louisiadalis			DNA barcode	Field identification = Unknown 12		Larva				18-May-2001	Papua New Guinea	West New Britain			Wandoro	-5.533	150.1		geographic.org	1			1km
LSTEM	LSTEM095-18	am12437	U12-03PNG	BOLD:AAZ1965	611[0n]	2			No	AMS	Australian Museum, Sydney	Crambidae	Crambinae	Chilo	Chilo aff._terrenellus_louisiadalis			DNA barcode	Field identification = Unknown 12		Larva	Dried			18-May-2001	Papua New Guinea	West New Britain			Wandoro	-5.533	150.1		geographic.org	1			1km
LSTEM	LSTEM096-18	am12438	U35-01PNG	BOLD:ADN9804	626[2n]	2			No	AMS	Australian Museum, Sydney	Noctuidae	Amphipyrinae	Sesamia	Sesamia grisescens			DNA barcode	Field identification = Unknown 35		Pupa		Host: Saccharum officinarum	P. Allsopp, L. Kuniata	18-May-2001	Papua New Guinea	West New Britain			Numundo	-5.5	150.083		GPS
LSTEM	LSTEM097-18	am12440	U30-01PNG	BOLD:ADO4973	667[0n]	2			No	AMS	Australian Museum, Sydney	Crambidae	Schoenobiinae	Scirpophaga	Scirpophaga excerptalis			DNA barcode	Field identification = Unknown 30		Larva		Host: Saccharum robustum	P. Allsopp, L. Kuniata	20-May-2001	Papua New Guinea		Oro Province		Oro Bay	-8.9	148.483		GPS
LSTEM	LSTEM098-18	am12441	U33-02PNG	BOLD:ADO4974	667[0n]	2			Yes	AMS	Australian Museum, Sydney	Crambidae	Schoenobiinae	Scirpophaga	Scirpophaga excerptalis			DNA barcode	Field identification = Unknown 33		Larva				11-May-2001	Papua New Guinea	Western			Tabubil	-5.3	141.25		GPS
LSTEM	LSTEM099-18	am12442	U33-01PNG	BOLD:ADO4974	667[0n]	2			Yes	AMS	Australian Museum, Sydney	Crambidae	Schoenobiinae	Scirpophaga	Scirpophaga excerptalis			DNA barcode	Field identification = Unknown 33		Larva		Host: Saccharum sp.	P. Allsopp, L. Kuniata	11-May-2001	Papua New Guinea	Western			Tabubil	-5.3	141.25		GPS
LSTEM	LSTEM100-18	am12446	U17-02PNG	BOLD:ADO1736	667[0n]	2			Yes	AMS	Australian Museum, Sydney	Noctuidae	Amphipyrinae	Sesamia	Sesamia grisescens			DNA barcode	Field identification = Unknown 17		Larva				19-May-2001	Papua New Guinea		Oro Province		Poppondetta	-8.767	148.233		GPS
LSTEM	LSTEM101-18	am12447	U16-01PNG	BOLD:ADO4973	667[0n]	2			Yes	AMS	Australian Museum, Sydney	Crambidae	Schoenobiinae	Scirpophaga	Scirpophaga excerptalis			DNA barcode	Field identification = Unknown 16		Larva		Host: Saccharum officinarum	P. Allsopp, L. Kuniata	19-May-2001	Papua New Guinea		Oro Province		Poppondetta	-8.767	148.233		GPS
LSTEM	LSTEM102-18	am12449	U17-03PNG	BOLD:ADO1736	667[0n]	2			Yes	AMS	Australian Museum, Sydney	Noctuidae	Amphipyrinae	Sesamia	Sesamia grisescens			DNA barcode	Field identification = Unknown 17		Larva				19-May-2001	Papua New Guinea		Oro Province		Poppondetta	-8.767	148.233		GPS
LSTEM	LSTEM103-18	am12463	IND09-14	BOLD:ADO2258	667[0n]	2			Yes	AMS	Australian Museum, Sydney	Crambidae	Schoenobiinae	Scirpophaga	Scirpophaga excerptalis					M	Adult	Dried			01-Aug-2009	Indonesia		East Java
LSTEM	LSTEM104-18	am12465	IND09-16	BOLD:ADN7091	648[0n]	2			Yes	AMS	Australian Museum, Sydney	Tortricidae	Olethreutinae	Tetramoera	Tetramoera sp.						Larva	Dried			19-Feb-2009	Indonesia		East Java	Kediri	Mrican SF	-7.782	112.003		Google Earth	1			1km
LSTEM	LSTEM105-18	am12466	IND09-17	BOLD:ADN7091	667[4n]	2			No	AMS	Australian Museum, Sydney	Tortricidae	Olethreutinae	Tetramoera	Tetramoera sp.						Larva	Dried			11-Mar-2009	Indonesia		Central Java	Klaten	Gondang Baru SF	-7.721	110.563		Google Earth	1			1km
LSTEM	LSTEM106-18	am12468	IND09-19	BOLD:AAL8546	667[4n]	2			No	AMS	Australian Museum, Sydney	Crambidae	Crambinae	Chilo	Chilo sacchariphagus						Larva	Dried			28-Jan-2009	Indonesia		Central Java	Kudus	Rendeng SF	-6.803	110.861		Google Earth	1			1km
LSTEM	LSTEM107-18	am12469	IND09-20		500[1n]	2			No	AMS	Australian Museum, Sydney	Crambidae	Crambinae	Chilo	Chilo sacchariphagus						Larva	Dried			03-Dec-2008	Indonesia	Lampung	Lampung		Bunga Mayang SF	-4.589	104.875		Google Earth	1			1km
LSTEM	LSTEM108-18	am12470	IND09-21	BOLD:ADO3566	667[0n]	2			No	AMS	Australian Museum, Sydney	Crambidae	Crambinae	Chilo	Chilo sacchariphagus						Larva	Dried			05-Nov-2008	Indonesia		East Java	Sidoarjo	Candi Baru SF	-7.476	112.715		Google Earth	1			1km
LSTEM	LSTEM109-18	am12471	IND09-22		511[0n]	2			No	AMS	Australian Museum, Sydney	Crambidae	Crambinae	Chilo	Chilo sacchariphagus						Larva	Dried			21-Jan-2009	Indonesia		East Java	Ngawi	Soedono SF	-7.411	111.456		Google Earth	10			10km
LSTEM	LSTEM110-18	am12472	IND09-23		667[20n]	2			No	AMS	Australian Museum, Sydney	Crambidae	Crambinae	Chilo	Chilo sacchariphagus						Larva	Dried			20-Jan-2009	Indonesia		East Java	Probolinggo	Gending SF	-7.795	113.315		Google Earth	1			1km
LSTEM	LSTEM111-18	am12473	IND09-24		667[8n]	2			No	AMS	Australian Museum, Sydney	Crambidae	Crambinae	Chilo	Chilo sacchariphagus						Larva	Dried			11-Mar-2009	Indonesia		Central Java	Klaten	Gondang Baru SF	-7.721	110.563		Google Earth	1			1km
LSTEM	LSTEM112-18	am12474	IND09-25	BOLD:AAL8546	546[7n]	2			No	AMS	Australian Museum, Sydney	Crambidae	Crambinae	Chilo	Chilo sacchariphagus						Larva	Dried			03-Feb-2009	Indonesia		East Java	Magetan	Pagotan SF	-7.703	111.538		Google Earth	1			1km
LSTEM	LSTEM113-18	am12475	IND09-26	BOLD:ADN7091	667[0n]	2			Yes	AMS	Australian Museum, Sydney	Tortricidae	Olethreutinae	Tetramoera	Tetramoera sp.						Larva	Dried			03-Feb-2009	Indonesia		East Java	Jember	Semboro SF	-8.19	113.43		Google Earth	10			10km
LSTEM	LSTEM114-18	am12476	IND09-27	BOLD:ADO1581	667[1n]	2			Yes	AMS	Australian Museum, Sydney	Crambidae	Crambinae	Chilo	Chilo infuscatellus			DNA barcode	Field identification = Chilo sacchariphagus		Larva	Dried			04-Dec-2008	Indonesia		East Java	Tulungagung	Mojopanggung SF	-8.049	111.873		Google Earth	1			1km
LSTEM	LSTEM115-18	am12477	IND09-28	BOLD:ADO3566	653[1n]	2			Yes	AMS	Australian Museum, Sydney	Crambidae	Crambinae	Chilo	Chilo sacchariphagus						Larva	Dried			22-Oct-2008	Indonesia		East Java	Magetan	Purwodadi SF	-7.81	112.74		Google Earth	10			10km
LSTEM	LSTEM116-18	am12478	IND09-29	BOLD:ADO3566	667[0n]	2			No	AMS	Australian Museum, Sydney	Crambidae	Crambinae	Chilo	Chilo sacchariphagus						Larva	Dried			03-Feb-2009	Indonesia		East Java	Jember	Semboro SF	-8.19	113.43		Google Earth	10			10km
LSTEM	LSTEM117-18	am12479	IND09-30	BOLD:ADN7091	626[0n]	2			No	AMS	Australian Museum, Sydney	Tortricidae	Olethreutinae	Tetramoera	Tetramoera sp.						Larva	Dried			17-Dec-2008	Indonesia		East Java	Sidoarjo	Watutulis SF	-7.443	112.57		Google Earth	1			1km
LSTEM	LSTEM118-18	am12480	IND09-31	BOLD:ACC2712	628[2n]	2			Yes	AMS	Australian Museum, Sydney	Crambidae	Crambinae	Chilo	Chilo auricilius			DNA barcode			Larva	Dried			24-Dec-2008	Indonesia		Central Java	Brebes	Jatibarang SF	-6.95	109.05		Google Earth	10			10km
LSTEM	LSTEM119-18	am12481	IND09-32		667[8n]	2			No	AMS	Australian Museum, Sydney	Crambidae	Crambinae	Chilo	Chilo sacchariphagus						Larva	Dried			03-Mar-2009	Indonesia		East Java	Jombang	Jombang Baru SF	-7.538	112.228		Google Earth	1			1km
LSTEM	LSTEM120-18	am12482	IND09-33		501[3n]	2			No	AMS	Australian Museum, Sydney	Crambidae	Crambinae	Chilo	Chilo sacchariphagus						Larva	Dried			24-Dec-2008	Indonesia		Central Java	Brebes	Jatibarang SF	-6.95	109.05		Google Earth	10			10km
LSTEM	LSTEM121-18	am12484	IND09-35	BOLD:ADO3566	667[0n]	2			Yes	AMS	Australian Museum, Sydney	Crambidae	Crambinae	Chilo	Chilo sacchariphagus						Larva	Dried			13-Nov-2008	Indonesia		East Java	Situbonda	Asembagus SF	-7.751	114.23		Google Earth	1			1km
LSTEM	LSTEM122-18	am12485	IND09-36	BOLD:ACC2712	667[0n]	2			No	AMS	Australian Museum, Sydney	Crambidae	Crambinae	Chilo	Chilo auricilius			DNA barcode			Larva	Dried			04-Mar-2009	Indonesia		East Java	Jombang	Jombang Baru SF	-7.538	112.228		Google Earth	1			1km
LSTEM	LSTEM123-18	am12486	IND09-37	BOLD:ADO3566	667[2n]	2			No	AMS	Australian Museum, Sydney	Crambidae	Crambinae	Chilo	Chilo sacchariphagus						Larva	Dried			17-Dec-2008	Indonesia		East Java	Sidoarjo	Watutulis SF	-7.443	112.57		Google Earth	1			1km
LSTEM	LSTEM124-18	am12487	IND09-38	BOLD:ADN7091	667[1n]	2			Yes	AMS	Australian Museum, Sydney	Tortricidae	Olethreutinae	Tetramoera	Tetramoera sp.						Larva	Dried			05-Mar-2009	Indonesia		East Java	Jombang	Jombang Baru SF	-7.538	112.228		Google Earth	1			1km
LSTEM	LSTEM125-18	am12489	IND09-40	BOLD:ACC2712	667[0n]	2			Yes	AMS	Australian Museum, Sydney	Crambidae	Crambinae	Chilo	Chilo auricilius			DNA barcode			Larva	Dried			21-Jan-2009	Indonesia		East Java	Ngawi	Soedono SF	-7.411	111.456		Google Earth	10			10km
LSTEM	LSTEM126-18	am12491	IND09-42		545[12n]	2			No	AMS	Australian Museum, Sydney	Crambidae	Crambinae	Chilo	Chilo sacchariphagus						Larva	Dried			18-Feb-2009	Indonesia		East Java	Kediri	Mrican SF	-7.782	112.003		Google Earth	1			1km
LSTEM	LSTEM127-18	am12492	IND09-43	BOLD:ADO3566	618[2n]	2			Yes	AMS	Australian Museum, Sydney	Crambidae	Crambinae	Chilo	Chilo sacchariphagus						Larva	Dried			29-Oct-2008	Indonesia		East Java	Malang	Kebon Agung SF	-8.153	113.673		Google Earth	10			10km
LSTEM	LSTEM128-18	am12493	IND09-44	BOLD:ACC2712	667[0n]	2			Yes	AMS	Australian Museum, Sydney	Crambidae	Crambinae	Chilo	Chilo auricilius			DNA barcode			Larva	Dried			21-Jan-2009	Indonesia		East Java	Probolinggo	Gending SF	-7.795	113.315		Google Earth	1			1km
LSTEM	LSTEM129-18	am12494	IND09-45	BOLD:ADO2258	667[0n]	2			Yes	AMS	Australian Museum, Sydney	Crambidae	Schoenobiinae	Scirpophaga	Scirpophaga excerptalis						Larva	Dried			04-Dec-2008	Indonesia		East Java	Probolinggo	Pajarakan SF	-7.768	113.385		Google Earth	1			1km
LSTEM	LSTEM130-18	am12495	IND09-46	BOLD:ADN5556	667[0n]	2			Yes	AMS	Australian Museum, Sydney	Crambidae	Schoenobiinae	Scirpophaga	Scirpophaga excerptalis						Larva	Dried			03-Feb-2009	Indonesia		East Java	Jember	Semboro SF	-8.19	113.43		Google Earth	10			10km
LSTEM	LSTEM131-18	am12496	IND09-47	BOLD:ADO2258	667[2n]	2			Yes	AMS	Australian Museum, Sydney	Crambidae	Schoenobiinae	Scirpophaga	Scirpophaga excerptalis						Larva	Dried			24-Feb-2009	Indonesia		East Java	Situbonda	Wringinanom SF	-7.5	112.6		Google Earth	20			20km
LSTEM	LSTEM132-18	am12497	IND09-48	BOLD:ADO2258	667[0n]	2			Yes	AMS	Australian Museum, Sydney	Crambidae	Schoenobiinae	Scirpophaga	Scirpophaga excerptalis						Larva	Dried			22-Oct-2008	Indonesia		East Java	Magetan	Purwodadi SF	-7.81	112.74		Google Earth	10			10km
LSTEM	LSTEM133-18	am12498	IND09-49	BOLD:ADO2258	667[0n]	2			Yes	AMS	Australian Museum, Sydney	Crambidae	Schoenobiinae	Scirpophaga	Scirpophaga excerptalis						Larva	Dried			04-Mar-2009	Indonesia		East Java	Jombang	Jombang Baru SF	-7.538	112.228		Google Earth	1			1km
LSTEM	LSTEM134-18	am12499	IND09-50	BOLD:ADN5556	667[0n]	2			Yes	AMS	Australian Museum, Sydney	Crambidae	Schoenobiinae	Scirpophaga	Scirpophaga excerptalis						Larva	Dried			03-Dec-2008	Indonesia	Lampung	Lampung		Bunga Mayang SF	-4.589	104.875		Google Earth	1			1km
LSTEM	LSTEM135-18	am12500	IND09-51	BOLD:ADO2258	667[0n]	2			Yes	AMS	Australian Museum, Sydney	Crambidae	Schoenobiinae	Scirpophaga	Scirpophaga excerptalis						Larva	Dried			17-Feb-2009	Indonesia		East Java	Kediri	Mrican SF	-7.782	112.003		Google Earth	1			1km
LSTEM	LSTEM136-18	am12501	IND09-52	BOLD:ADO2258	664[0n]	2			Yes	AMS	Australian Museum, Sydney	Crambidae	Schoenobiinae	Scirpophaga	Scirpophaga excerptalis						Larva	Dried			04-Dec-2008	Indonesia		East Java	Tulungagung	Mojopanggung SF	-8.049	111.873		Google Earth	1			1km
LSTEM	LSTEM137-18	am12502	IND09-53	BOLD:ADN5556	667[0n]	2			Yes	AMS	Australian Museum, Sydney	Crambidae	Schoenobiinae	Scirpophaga	Scirpophaga excerptalis						Larva	Dried			20-Nov-2008	Indonesia		West Java	Cirebon	Karang Suwung SF	-6.85	108.64		Google Earth	10			10km
LSTEM	LSTEM138-18	am12503	IND09-54	BOLD:ADN5556	667[0n]	2			Yes	AMS	Australian Museum, Sydney	Crambidae	Schoenobiinae	Scirpophaga	Scirpophaga excerptalis						Larva	Dried			18-Feb-2009	Indonesia		West Java	Subang	Subang SF	-6.56	107.77		Google Earth	10			10km
LSTEM	LSTEM139-18	am12504	IND09-55	BOLD:ADN5556	520[4n]	2			Yes	AMS	Australian Museum, Sydney	Crambidae	Schoenobiinae	Scirpophaga	Scirpophaga excerptalis						Larva	Dried			26-Nov-2008	Indonesia		Central Java	Pati	Trangkil SF	-6.661	111.076		Google Earth	1			1km
LSTEM	LSTEM140-18	am12505	IND09-56	BOLD:ADN5556	667[0n]	2			Yes	AMS	Australian Museum, Sydney	Crambidae	Schoenobiinae	Scirpophaga	Scirpophaga excerptalis						Larva	Dried			24-Dec-2008	Indonesia		Central Java	Brebes	Jatibarang SF	-6.95	109.05		Google Earth	10			10km
LSTEM	LSTEM141-18	am12506	IND09-57	BOLD:ADN5556	630[3n]	2			Yes	AMS	Australian Museum, Sydney	Crambidae	Schoenobiinae	Scirpophaga	Scirpophaga excerptalis						Larva	Dried			25-Feb-2009	Indonesia		Central Java	Pemalang	Sragi SF	-6.926	109.562		Google Earth	1			1km
LSTEM	LSTEM142-18	am12507	IND09-58	BOLD:ADO2258	667[0n]	2			Yes	AMS	Australian Museum, Sydney	Crambidae	Schoenobiinae	Scirpophaga	Scirpophaga excerptalis						Larva	Dried			17-Dec-2008	Indonesia		East Java	Sidoarjo	Watutulis SF	-7.443	112.57		Google Earth	1			1km
LSTEM	LSTEM143-18	am12508	IND09-59	BOLD:ADO2258	667[0n]	2			Yes	AMS	Australian Museum, Sydney	Crambidae	Schoenobiinae	Scirpophaga	Scirpophaga excerptalis						Larva	Dried			05-Nov-2008	Indonesia		East Java	Sidoarjo	Candi Baru SF	-7.476	112.715		Google Earth	1			1km
LSTEM	LSTEM144-18	am12509	IND09-60	BOLD:ADN5556	667[0n]	2			Yes	AMS	Australian Museum, Sydney	Crambidae	Schoenobiinae	Scirpophaga	Scirpophaga excerptalis						Larva	Dried			29-Oct-2008	Indonesia		East Java	Malang	Kebon Agung SF	-8.153	113.673		Google Earth	10			10km
LSTEM	LSTEM145-18	am12510	IND09-61	BOLD:ADO2258	667[0n]	2			Yes	AMS	Australian Museum, Sydney	Crambidae	Schoenobiinae	Scirpophaga	Scirpophaga excerptalis						Larva	Dried			19-Nov-2008	Indonesia		East Java	Pasuruan	Kedawung SF	-7.705	112.977		Google Earth	1			1km
LSTEM	LSTEM146-18	am12511	IND09-62	BOLD:ADO2258	667[0n]	2			Yes	AMS	Australian Museum, Sydney	Crambidae	Schoenobiinae	Scirpophaga	Scirpophaga excerptalis						Larva	Dried			13-Nov-2008	Indonesia		East Java	Situbonda	Asembagus SF	-7.751	114.23		Google Earth	1			1km
LSTEM	LSTEM147-18	am12512	IND09-63	BOLD:ADN5556	667[0n]	2			Yes	AMS	Australian Museum, Sydney	Crambidae	Schoenobiinae	Scirpophaga	Scirpophaga excerptalis						Larva	Dried			27-Jan-2009	Indonesia		Central Java	Kudus	Rendeng SF	-6.803	110.861		Google Earth	1			1km
LSTEM	LSTEM148-18	am12513	IND09-64	BOLD:ADN5556	667[0n]	2			Yes	AMS	Australian Museum, Sydney	Crambidae	Schoenobiinae	Scirpophaga	Scirpophaga excerptalis						Larva	Dried			12-Feb-2009	Indonesia		East Java	Mojokerto	Gempolkrep SF	-7.457	112.382		Google Earth	1			1km
LSTEM	LSTEM149-18	am12514	IND09-65	BOLD:ADO2258	667[1n]	2			Yes	AMS	Australian Museum, Sydney	Crambidae	Schoenobiinae	Scirpophaga	Scirpophaga excerptalis						Larva	Dried			20-Jan-2009	Indonesia		East Java	Ngawi	Soedono SF	-7.411	111.456		Google Earth	10			10km
LSTEM	LSTEM150-18	am12515	IND09-66	BOLD:ADO2258	617[1n]	2			No	AMS	Australian Museum, Sydney	Crambidae	Schoenobiinae	Scirpophaga	Scirpophaga excerptalis						Larva	Dried			22-Jan-2009	Indonesia		East Java	Probolinggo	Gending SF	-7.795	113.315		Google Earth	1			1km
LSTEM	LSTEM151-18	am12516	IND09-67	BOLD:ADN5556	667[0n]	2			Yes	AMS	Australian Museum, Sydney	Crambidae	Schoenobiinae	Scirpophaga	Scirpophaga excerptalis						Larva	Dried			11-Mar-2009	Indonesia		Central Java	Klaten	Gondang Baru SF	-7.721	110.563		Google Earth	1			1km
LSTEM	LSTEM152-18	am12518	IND09-69	BOLD:ADN5556	617[0n]	2			Yes	AMS	Australian Museum, Sydney	Crambidae	Schoenobiinae	Scirpophaga	Scirpophaga excerptalis						Adult	Dried			28-Jan-2010	Indonesia		East Java	Kediri		-7.78	112		Google Earth	10			10km
LSTEM	LSTEM153-18	am12519	IND09-70	BOLD:ADN5556	667[0n]	2			Yes	AMS	Australian Museum, Sydney	Crambidae	Schoenobiinae	Scirpophaga	Scirpophaga excerptalis						Larva	Dried			20-Feb-2010	Indonesia		East Java	Kediri		-7.78	112		Google Earth	10			10km
LSTEM	LSTEM154-18	am12520	IND09-71	BOLD:ACC2712	667[0n]	2			Yes	AMS	Australian Museum, Sydney	Crambidae	Crambinae	Chilo	Chilo auricilius			DNA barcode			Larva	Dried			20-Feb-2010	Indonesia		East Java	Kediri		-7.78	112		Google Earth	10			10km
LSTEM	LSTEM155-18	am12521	IND09-72	BOLD:ADO3566	667[0n]	2			Yes	AMS	Australian Museum, Sydney	Crambidae	Crambinae	Chilo	Chilo sacchariphagus						Larva	Dried			20-Feb-2010	Indonesia		East Java	Kediri		-7.78	112		Google Earth	10			10km
LSTEM	LSTEM156-18	am12522	IND09-73		512[4n]	2			No	AMS	Australian Museum, Sydney	Crambidae	Crambinae	Chilo	Chilo sacchariphagus						Larva	Dried			04-Feb-2010	Indonesia		East Java	Kediri		-7.78	112		Google Earth	10			10km
LSTEM	LSTEM157-18	am12523	IND09-74	BOLD:ADN7091	667[0n]	2			Yes	AMS	Australian Museum, Sydney	Tortricidae	Olethreutinae	Tetramoera	Tetramoera schistaceana						Larva	Dried			20-Feb-2010	Indonesia		East Java	Kediri		-7.78	112		Google Earth	10			10km
LSTEM	LSTEM158-18	am12524	IND09-75	BOLD:ADN5556	667[0n]	2			Yes	AMS	Australian Museum, Sydney	Crambidae	Schoenobiinae	Scirpophaga	Scirpophaga excerptalis						Larva	Ethanol		Nader Sallam		Indonesia		Central Java	Kebumen		-7.69	109.69		Google Earth	10			10km
LSTEM	LSTEM159-18	am12531	KEN11-01	BOLD:AAE1700	667[7n]	2			No	AMS	Australian Museum, Sydney	Noctuidae	Amphipyrinae	Sesamia	Sesamia nonagrioides						Adult	Dried			16-Dec-2011	Kenya			Mtito Andei	ICIPE Lab	-2.69	38.17		Google Earth	10			10km
LSTEM	LSTEM160-18	am12533	KEN11-03	BOLD:ADM9916	667[0n]	2			Yes	AMS	Australian Museum, Sydney	Noctuidae	Amphipyrinae	Busseola	Busseola segeta			Morphology, external			Adult	Dried			16-Dec-2011	Kenya			Race Course Forest	ICIPE Lab	-1.31	36.74		Google Earth	10			10km
LSTEM	LSTEM161-18	am12536	KEN11-06	BOLD:AAE1700	667[0n]	2			Yes	AMS	Australian Museum, Sydney	Noctuidae	Amphipyrinae	Sesamia	Sesamia nonagrioides						Larva	Dried			16-Dec-2011	Kenya			Mtito Andei	ICIPE Lab	-2.69	38.17		Google Earth	10			10km
LSTEM	LSTEM162-18	am12537	KEN11-07	BOLD:AAO3092	667[0n]	2			Yes	AMS	Australian Museum, Sydney	Noctuidae	Amphipyrinae	Sesamia	Sesamia calamistis						Larva	Dried			16-Dec-2011	Kenya			Mtito Andei	ICIPE Lab	-2.69	38.17		Google Earth	10			10km
LSTEM	LSTEM163-18	am12538	KEN11-08	BOLD:AAO2685	667[0n]	2			Yes	AMS	Australian Museum, Sydney	Noctuidae	Amphipyrinae	Busseola	Busseola fusca						Larva	Ethanol			16-Dec-2011	Kenya			Mai Mahiu	ARQ - ICIPE Lab	-0.982	36.587
LSTEM	LSTEM164-18	am12539	KEN11-09	BOLD:AAO2823	667[0n]	2			Yes	AMS	Australian Museum, Sydney	Noctuidae	Amphipyrinae	Busseola	Busseola segeta						Larva	Ethanol			16-Dec-2011	Kenya			Race Course Forest	ICIPE Lab	-1.31	36.74		Google Earth	10			10km
LSTEM	LSTEM165-18	am12540	KEN11-10	BOLD:AAN5677	667[0n]	2			Yes	AMS	Australian Museum, Sydney	Crambidae	Crambinae	Chilo	Chilo partellus						Larva	Dried			16-Dec-2011	Kenya			Mombasa	ICIPE Lab	-4	39.6		Google Earth	20			20km
LSTEM	LSTEM166-18	am12545	AFR01-07	BOLD:ACX9117	667[0n]	2			Yes	AMS	Australian Museum, Sydney	Pyralidae						Morphology, external			Larva	Ethanol	Host: Sorghum		11-Oct-2007	Nigeria	Borno				12.1	13.2		Google Earth	20			20km
LSTEM	LSTEM167-18	am12552	PSB1CHN	BOLD:AAN7322	667[4n]	2			Yes	AMS	Australian Museum, Sydney	Noctuidae	Amphipyrinae	Sesamia	Sesamia inferens						Larva	Ethanol			12-Aug-2010	China	Yunnan		Kaiyuan		23.71	103.26		Google Earth	20			20km
LSTEM	LSTEM168-18	am12553	PSB2CHN	BOLD:AAN7322	654[0n]	2			Yes	AMS	Australian Museum, Sydney	Noctuidae	Amphipyrinae	Sesamia	Sesamia inferens						Larva	Ethanol			12-Aug-2010	China	Yunnan		Kaiyuan		23.71	103.26		Google Earth	20			20km
LSTEM	LSTEM169-18	am12554	PSB3CHN	BOLD:AAN7322	667[0n]	2			No	AMS	Australian Museum, Sydney	Noctuidae	Amphipyrinae	Sesamia	Sesamia inferens						Pupa	Ethanol			12-Aug-2010	China	Yunnan		Kaiyuan		23.71	103.26		Google Earth	20			20km
LSTEM	LSTEM170-18	am12555	MB2CHN	BOLD:AAL8546	667[3n]	2			Yes	AMS	Australian Museum, Sydney	Crambidae	Crambinae	Chilo	Chilo sacchariphagus				Field identification = C. venosatus		Pupa	Ethanol			12-Aug-2010	China	Yunnan	Kaiyuan			23.72	103.26		Google Earth	10			10km
LSTEM	LSTEM171-18	am12556	IRA11-01	BOLD:AAE1700	667[0n]	2			Yes	AMS	Australian Museum, Sydney	Noctuidae	Amphipyrinae	Sesamia	Sesamia nonagrioides						Larva	Ethanol		Hassan Ghahari	06-Sep-2011	Iran	Khuzestan			Ahwaz	31.34	48.72		Google Earth	20			20km
LSTEM	LSTEM172-18	am12558	IRA11-03	BOLD:AAB0666	667[4n]	2			Yes	AMS	Australian Museum, Sydney	Crambidae	Crambinae	Chilo	Chilo suppressalis						Larva	Ethanol		Hassan Ghahari		Iran	Mazandaran				36.4	52.2		Google Earth	150			150km
LSTEM	LSTEM173-18	am12561	PNG11-01	BOLD:ADK4480	667[0n]	2			Yes	AMS	Australian Museum, Sydney	Crambidae	Schoenobiinae	Scirpophaga	Scirpophaga excerptalis						Adult	Ethanol			15-Jun-2011	Papua New Guinea			Goroka	Orobika	-6.34	145.91		Google Earth	20			20km	23 site 5
LSTEM	LSTEM174-18	am12562	PNG11-02	BOLD:ADN7569	667[0n]	2			Yes	AMS	Australian Museum, Sydney	Crambidae	Schoenobiinae	Scirpophaga	Scirpophaga excerptalis						Pupal Case	Ethanol			15-Jun-2011	Papua New Guinea			Goroka	Daulo Top	-5.998	145.328		Google Earth	5			5km	33 site 8
LSTEM	LSTEM175-18	am12564	PNG11-04	BOLD:ADJ6209	667[0n]	2			Yes	AMS	Australian Museum, Sydney	Noctuidae	Amphipyrinae	Sesamia	Sesamia grisescens			DNA barcode	Field identification = Sesamia sp.		Pupa	Ethanol			16-Jun-2011	Papua New Guinea			Madang	Sausi	-5.69	145.52		Google Earth	20			20km
LSTEM	LSTEM176-18	am12565	PNG11-05	BOLD:ADJ6209	667[0n]	2			Yes	AMS	Australian Museum, Sydney	Noctuidae	Amphipyrinae	Sesamia	Sesamia grisescens			DNA barcode	Field identification = Sesamia sp.		Adult	Ethanol			16-Jun-2011	Papua New Guinea			Madang	Sausi	-5.69	145.52		Google Earth	20			20km	35 site 10
LSTEM	LSTEM177-18	am12566	PNG11-06	BOLD:ADJ6209	667[0n]	2			Yes	AMS	Australian Museum, Sydney	Noctuidae	Amphipyrinae	Sesamia	Sesamia grisescens			DNA barcode	Field identification = Sesamia sp.		Adult	Dried	Host: Saccharum robustum		15-Jun-2011	Papua New Guinea			Goroka		-6.34	145.91		Google Earth	20			20km	no 11 site 5
LSTEM	LSTEM178-18	am12568	PNG11-08	BOLD:ADJ6209	667[0n]	2			No	AMS	Australian Museum, Sydney	Noctuidae	Amphipyrinae	Sesamia	Sesamia grisescens			DNA barcode	Field identification = Sesamia sp.		Adult	Ethanol			15-Jun-2011	Papua New Guinea			Goroka	Orobika	-6.34	145.91		Google Earth	20			20km	22 site 5
LSTEM	LSTEM179-18	am12569	PNG11-09	BOLD:ADK4480	667[0n]	2			Yes	AMS	Australian Museum, Sydney	Crambidae	Schoenobiinae	Scirpophaga	Scirpophaga excerptalis			DNA barcode			Adult	Ethanol			15-Jun-2011	Papua New Guinea			Goroka	Orobika	-6.34	145.91		Google Earth	20			20km	24 site 5
LSTEM	LSTEM180-18	am12570	PNG11-10	BOLD:ADK4480	667[0n]	2			Yes	AMS	Australian Museum, Sydney	Crambidae	Schoenobiinae	Scirpophaga							Larva	Ethanol			14-Jun-2011	Papua New Guinea			Goroka	Aiyura	-6.34	145.91		Google Earth	20			20km	1 site 1
LSTEM	LSTEM181-18	am12571	PNG11-11	BOLD:AAZ1965	667[0n]	2			Yes	AMS	Australian Museum, Sydney	Crambidae	Crambinae	Chilo	Chilo aff._terrenellus_louisiadalis			DNA barcode	Field identification = Chilo sp.		Adult	Ethanol			15-Jun-2011	Papua New Guinea			Goroka	Orobika	-6.34	145.91		Google Earth	20			20km	26 site 5
LSTEM	LSTEM182-18	am12572	PNG11-12	BOLD:ACE3275	667[0n]	2			Yes	AMS	Australian Museum, Sydney	Crambidae									Adult	Ethanol			16-Jun-2011	Papua New Guinea			Madang	Sausi	-5.69	145.52		Google Earth	20			20km	34 site 9
LSTEM	LSTEM183-18	am12575	PNG11-15	BOLD:ADJ6209	667[0n]	2			Yes	AMS	Australian Museum, Sydney	Noctuidae	Amphipyrinae	Sesamia	Sesamia grisescens			DNA barcode	Field identification = Sesamia sp.		Adult	Ethanol			19-Jun-2011	Papua New Guinea			Madang	Ranara	-5.22	145.78		Google Earth	100			100km	49 site 15
LSTEM	LSTEM184-18	am12576	PNG11-16	BOLD:ADJ6209	667[0n]	2			Yes	AMS	Australian Museum, Sydney	Noctuidae	Amphipyrinae	Sesamia	Sesamia grisescens			DNA barcode	Field identification = Sesamia sp.		Adult	Ethanol			16-Jun-2011	Papua New Guinea			Madang	Sausi	-5.69	145.52		Google Earth	20			20km	site 12(39
LSTEM	LSTEM185-18	am12577	PNG11-17	BOLD:ADJ6209	667[0n]	2			Yes	AMS	Australian Museum, Sydney	Noctuidae	Amphipyrinae	Sesamia	Sesamia grisescens			DNA barcode	Field identification = Sesamia sp.		Adult	Ethanol			16-Jun-2011	Papua New Guinea			Madang		-5.22	145.78		Google Earth	100			100km	38 site 12
LSTEM	LSTEM186-18	am12578	PNG11-18	BOLD:ADJ6209	666[0n]	2			Yes	AMS	Australian Museum, Sydney	Noctuidae	Amphipyrinae	Sesamia	Sesamia grisescens			DNA barcode	Field identification = Sesamia sp.		Adult	Ethanol			16-Jun-2011	Papua New Guinea			Madang	Sausi	-5.69	145.52		Google Earth	20			20km	42 site 12
LSTEM	LSTEM187-18	am12579	PNG11-19	BOLD:ADJ6209	613[0n]	2			No	AMS	Australian Museum, Sydney	Noctuidae	Amphipyrinae	Sesamia	Sesamia grisescens			DNA barcode	Field identification = Sesamia sp.		Adult	Ethanol			19-Jun-2011	Papua New Guinea			Madang	Ranara	-5.22	145.78		Google Earth	100			100km	49 site 15
LSTEM	LSTEM188-18	DMM079	DMM079	BOLD:AAW0262	629[0n]				No	DAWR	Department of Agriculture and Water Resources, Australia	Crambidae	Crambinae	Chilo	Chilo crypsimetalla			DNA barcode			Larva	Ethanol	Saccharum officinarum	D. M. MacLeod		Australia	Queensland	Torres Strait		Thursday Island	-10.578	142.219		Google Earth	2			2km
LSTEM	LSTEM189-18	GlatzKI035		BOLD:ABW3094	666[0n]	2			Yes	AMS	Australian Museum, Sydney	Noctuidae	Acronictinae	Bathytricha	Bathytricha sp.			Morphology, external			Adult	Ethanol		R.V. Glatz	24-Mar-2014	Australia	South Australia	Kangaroo Island	South East KI	Lot 51 Three Chain Rd., ~5.7km west of D`Estrees Bay	-35.91	137.55		GPS
LSTEM	LSTEM190-18	JW023	JW023	BOLD:AAW0262	666[0n]				No	DAWR	Department of Agriculture and Water Resources, Australia	Crambidae	Crambinae	Chilo	Chilo crypsimetalla			DNA barcode	Field identification = Chilo/Scirpophaga (J. Walker)		Larva	Ethanol	Host: Heteropogon triticeas	J. Walker	09-Mar-2006	Australia	Queensland	Torres Strait		Dauan Island	-9.42	142.54		Google Earth	2			2km
LSTEM	LSTEM191-18	K365807		BOLD:ADN7321	667[0n]	1			No	AMS	Australian Museum, Sydney	Noctuidae	Acronictinae	Bathytricha	Bathytricha sp.			Morphology, external			Adult	Ethanol		Bobbie Hitchcock, Shane Quinn	26-Feb-2014	Australia	Tasmania	North East Coast	Bridport	Wildflower Reserve	-40.982	147.384		GPS
LSTEM	LSTEM192-18	LTN-P11	P11	BOLD:AAB9369	646[1n]	2			Yes	DAWR	Department of Agriculture and Water Resources, Australia	Crambidae	Schoenobiinae	Scirpophaga		Stacey J. Anderson	Stacey.Anderson@agriculture.gov.au	Morphology, genitalia		F	Adult	Slide		G. Bellis	15-Mar-2009	Timor-Leste			Balibo District	Maliana	-8.98	125.22				15
LSTEM	LSTEM193-18	LTN-P12	P12	BOLD:AAB9369	646[0n]	2			Yes	DAWR	Department of Agriculture and Water Resources, Australia	Crambidae	Schoenobiinae	Scirpophaga		Stacey J. Anderson	Stacey.Anderson@agriculture.gov.au				Adult	Dry		G. Bellis	15-Mar-2009	Timor-Leste			Balibo District	Maliana	-8.98	125.22		Google Earth	20	15	Oryza sp.	20km
LSTEM	LSTEM194-18	LTN-S1	S1	BOLD:AAB9366	646[0n]	2			Yes	DAWR	Department of Agriculture and Water Resources, Australia	Crambidae	Schoenobiinae	Scirpophaga		Stacey J. Anderson	Stacey.Anderson@agriculture.gov.au			F	Adult	Slide		G. Bellis	20-Jun-2007	Australia	Northern Territory	Darwin		Fogg Dam	-12.57	131.3		Google Earth	10		Oryza sp.	10km, Sweeping
LSTEM	LSTEM195-18	LTN-S2	S2		605[13n]	2			No	DAWR	Department of Agriculture and Water Resources, Australia	Crambidae	Schoenobiinae	Scirpophaga		Stacey J. Anderson	Stacey.Anderson@agriculture.gov.au			F	Adult	Slide		G. Bellis	20-Jun-2007	Australia	Northern Territory	Darwin		Fogg Dam	-12.57	131.3		Google Earth	10		Oryza sp.	10km, Sweeping
LSTEM	LSTEM196-18	LTN-S3	S3	BOLD:AAB9366	604[0n]	2			Yes	DAWR	Department of Agriculture and Water Resources, Australia	Crambidae	Schoenobiinae	Scirpophaga	Scirpophaga nivella	Stacey J. Anderson	Stacey.Anderson@agriculture.gov.au	Morphology, genitalia		F	Adult	Slide		G. Bellis	20-Jun-2007	Australia	Northern Territory	Darwin		Fogg Dam	-12.57	131.3		Google Earth	10		Oryza sp.	10km, Sweeping
LSTEM	LSTEM197-18	LTN-S7	S7	BOLD:AAB9366	646[0n]	3			Yes	DAWR	Department of Agriculture and Water Resources, Australia	Crambidae	Schoenobiinae	Scirpophaga	Scirpophaga nivella	Stacey J. Anderson	Stacey.Anderson@agriculture.gov.au	Morphology, genitalia		F	Adult	Dry		G. Bellis	20-Jun-2007	Australia	Northern Territory	Darwin		Fogg Dam	-12.57	131.3		Google Earth	10		Oryza sp.	10km, Sweeping
LSTEM	LSTEM198-18	LTN-S8	S8	BOLD:AAB9366	646[0n]	3			Yes	DAWR	Department of Agriculture and Water Resources, Australia	Crambidae	Schoenobiinae	Scirpophaga	Scirpophaga nivella	Stacey J. Anderson	Stacey.Anderson@agriculture.gov.au	Morphology, genitalia		F	Adult	Dry		G. Bellis	20-Jun-2007	Australia	Northern Territory	Darwin		Fogg Dam	-12.57	131.3		Google Earth	10		Oryza sp.	10km, Sweeping
LSTEM	LSTEM199-18	LTN-S9	S9	BOLD:AAB9366	646[0n]	3			Yes	DAWR	Department of Agriculture and Water Resources, Australia	Crambidae	Schoenobiinae	Scirpophaga	Scirpophaga nivella	Stacey J. Anderson	Stacey.Anderson@agriculture.gov.au	Morphology, genitalia		F	Adult	Dry		G. Bellis	20-Jun-2007	Australia	Northern Territory	Darwin		Fogg Dam	-12.57	131.3		Google Earth	10		Oryza sp.	10km, Sweeping
LSTEM	LSTEM200-18	SAC342	SAC342	BOLD:AAW0262	666[0n]				No	DAWR	Department of Agriculture and Water Resources, Australia	Crambidae	Crambinae	Chilo	Chilo crypsimetalla			DNA barcode					Host: sugarcane		11-Jun-2013	Australia	Queensland	Torres Strait	Dauan Island		-9.42	142.54		Google Earth	2			2km
LSTEM	LSTEM201-18	SJA00338ak	00338ak	BOLD:ADM9459	660[0n]				No	DAWR	Department of Agriculture and Water Resources, Australia	Crambidae	Crambinae	Chilo	Chilo aff._crypisimetalla	Stacey J. Anderson	Stacey.Anderson@agriculture.gov.au	Morphology, genitalia		M	Adult	Dry		S. Anderson	26-Apr-2013	Australia	Northern Territory		Croker Island	Minjilang	-11.148	132.574		Google Earth	2		wild Oryza flood plain	2km
LSTEM	LSTEM202-18	SJA041605b	SJA041605	BOLD:ADN5922	646[0n]	2			Yes	DAWR	Department of Agriculture and Water Resources, Australia	Crambidae	Crambinae			Stacey J. Anderson	Stacey.Anderson@agriculture.gov.au		Field identification = Chilo/Scirpophaga		Larva	Ethanol	Host: Oryza sp.	S. Anderson, N. Sallam	27-Apr-2016	Australia	Northern Territory		Port Stewart	One Mile Creek	-13.993	143.55		GPS
LSTEM	LSTEM203-18	SJA041607	SJA041607	BOLD:ADN5922	646[0n]	2			Yes	DAWR	Department of Agriculture and Water Resources, Australia	Crambidae				Stacey J. Anderson	Stacey.Anderson@agriculture.gov.au	Morphology, external			Eggs	Ethanol	Host: Oryza sp.	S. Anderson, N. Sallam	27-Apr-2016	Australia	Northern Territory		Port Stewart	Two lagoons, Silver plains	-13.937	143.555		GPS
LSTEM	LSTEM204-18	SJA041626a	SJA041626	BOLD:ADN5922	646[0n]	2			Yes	DAWR	Department of Agriculture and Water Resources, Australia	Crambidae	Crambinae			Stacey J. Anderson	Stacey.Anderson@agriculture.gov.au		Field identification = Chilo/Scirpophaga		Larva	Ethanol	Host: Oryza sp.	S. Anderson, N. Sallam	28-Apr-2016	Australia	Northern Territory		Port Stewart	One Mile Creek	-13.993	143.55		GPS
LSTEM	LSTEM205-18	SJA-Ca1	CA1	BOLD:ACC2712	624[0n]				No	DAWR	Department of Agriculture and Water Resources, Australia	Crambidae	Crambinae	Chilo	Chilo auricilius	N. Sallam				M	Adult	Slide				Indonesia
LSTEM	LSTEM206-18	SJA-Ca2	CA2	BOLD:ACC2712	630[0n]				No	DAWR	Department of Agriculture and Water Resources, Australia	Crambidae	Crambinae	Chilo	Chilo auricilius	N. Sallam				M	Adult	Dry				Indonesia
LSTEM	LSTEM207-18	SJA-Ci13	Ci13	BOLD:ADO2391	646[2n]	2			Yes	DAWR	Department of Agriculture and Water Resources, Australia	Crambidae	Crambinae	Chilo	Chilo infuscatellus	N. Sallam										Thailand
LSTEM	LSTEM208-18	SJA-Ci16	Ci16	BOLD:ADO2391	646[0n]	3			Yes	DAWR	Department of Agriculture and Water Resources, Australia	Crambidae	Crambinae	Chilo	Chilo infuscatellus	N. Sallam										Thailand
LSTEM	LSTEM209-18	SJA-Ci19	Ci19	BOLD:ADO2391	646[0n]	3			Yes	DAWR	Department of Agriculture and Water Resources, Australia	Crambidae	Crambinae	Chilo	Chilo infuscatellus	N. Sallam										Thailand
LSTEM	LSTEM210-18	SJA-Ci2	CI2	BOLD:AAZ1965	667[0n]				No	DAWR	Department of Agriculture and Water Resources, Australia	Crambidae	Crambinae	Chilo	Chilo terrenellus					F	Adult	Ethanol				Papua New Guinea				Ramu Sugar	-5.97	145.88		Google Earth	20			20km
LSTEM	LSTEM211-18	SJA-Ci21	Ci21	BOLD:ADO2391	646[0n]	3			Yes	DAWR	Department of Agriculture and Water Resources, Australia	Crambidae	Crambinae	Chilo	Chilo infuscatellus	N. Sallam										Thailand
LSTEM	LSTEM212-18	SJA-Ci4	Ci4	BOLD:ACC2712	646[2n]	3			Yes	DAWR	Department of Agriculture and Water Resources, Australia	Crambidae	Crambinae	Chilo	Chilo auricilius											Indonesia
LSTEM	LSTEM213-18	SJA-Ci5	CI5	BOLD:AAZ1965	667[0n]				No	DAWR	Department of Agriculture and Water Resources, Australia	Crambidae	Crambinae	Chilo	Chilo terrenellus						Adult	Ethanol				Papua New Guinea				Ramu Sugar	-5.97	145.88		Google Earth	20			20km
LSTEM	LSTEM214-18	SJA-Ci9	Ci9	BOLD:ADO2391	646[0n]	4			Yes	DAWR	Department of Agriculture and Water Resources, Australia	Crambidae	Crambinae	Chilo	Chilo infuscatellus	N. Sallam										Thailand
LSTEM	LSTEM215-18	SJA-Cp1	CP1	BOLD:AAN5677	667[0n]				No	DAWR	Department of Agriculture and Water Resources, Australia	Crambidae	Crambinae	Chilo	Chilo partellus	N. Sallam					Adult	Dry	Zea mays and Oryza	D. Conlong, N. Muthusamy, M. Way	15-Mar-2011	South Africa			Mount Edgecombe	South African Sugarcane Research Institute	-29.7	31.05		Google Earth	10	15		10km
LSTEM	LSTEM216-18	SJA-Cp2	CP2	BOLD:AAN5677	667[1n]				No	DAWR	Department of Agriculture and Water Resources, Australia	Crambidae	Crambinae	Chilo	Chilo partellus	N. Sallam				F	Adult	Dry	Zea mays and Oryza	D. Conlong, N. Muthusamy, M. Way	15-Mar-2011	South Africa			Mount Edgecombe	South African Sugarcane Research Institute	-29.7	31.05		Google Earth	10	15		10km
LSTEM	LSTEM217-18	SJA-CR300e	CR300e	BOLD:ADM9459	639[0n]				No	DAWR	Department of Agriculture and Water Resources, Australia	Crambidae	Crambinae	Chilo		Stacey J. Anderson	Stacey.Anderson@agriculture.gov.au	Morphology, genitalia		F	Adult	Dry		S. Anderson	12-May-2010	Australia	Northern Territory		Croker Island		-11.17	132.56		Google Earth	20		wild Oryza flood plain	20km
LSTEM	LSTEM218-18	SJA-CR300i	CR300i	BOLD:ADM9459	639[0n]				No	DAWR	Department of Agriculture and Water Resources, Australia	Crambidae	Crambinae	Chilo	Chilo aff._crypisimetalla	Stacey J. Anderson	Stacey.Anderson@agriculture.gov.au	Morphology, genitalia		F	Adult	Dry		S. Anderson	12-May-2010	Australia	Northern Territory		Croker Island		-11.17	132.56		Google Earth	20		wild Oryza flood plain	20km
LSTEM	LSTEM219-18	SJA-CR300m	CR300m	BOLD:AAW0262	645[0n]				No	DAWR	Department of Agriculture and Water Resources, Australia	Crambidae	Crambinae	Chilo	Chilo crypsimetalla			DNA barcode		F	Adult	Dry		S. Anderson	12-May-2010	Australia	Northern Territory		Croker Island		-11.17	132.56		Google Earth	20		wild Oryza flood plain	20km
LSTEM	LSTEM220-18	SJA-CR300p	CR300p	BOLD:AAW0262	666[0n]				No	DAWR	Department of Agriculture and Water Resources, Australia	Crambidae	Crambinae	Chilo	Chilo crypsimetalla			DNA barcode		F	Adult	Dry		S. Anderson	12-May-2010	Australia	Northern Territory		Croker Island		-11.17	132.56		Google Earth	20		wild Oryza flood plain	20km
LSTEM	LSTEM221-18	SJA-CR300s	CR300s	BOLD:AAW0262	667[0n]				No	DAWR	Department of Agriculture and Water Resources, Australia	Crambidae	Schoenobiinae	Scirpophaga		Stacey J. Anderson	Stacey.Anderson@agriculture.gov.au				Adult	Dry		S. Anderson	12-May-2010	Australia	Northern Territory		Croker Island		-11.17	132.56		Google Earth	20		wild Oryza flood plain	20km
LSTEM	LSTEM222-18	SJA-CR300t	CR300t	BOLD:AAW0262	667[0n]				No	DAWR	Department of Agriculture and Water Resources, Australia	Crambidae	Crambinae	Chilo	Chilo crypsimetalla			DNA barcode		F	Adult	Dry		S. Anderson	12-May-2010	Australia	Northern Territory		Croker Island		-11.17	132.56		Google Earth	20		wild Oryza flood plain	20km
LSTEM	LSTEM223-18	SJA-CR300v	CR300v	BOLD:AAW0262	666[0n]				No	DAWR	Department of Agriculture and Water Resources, Australia	Crambidae	Crambinae	Chilo	Chilo crypsimetalla			DNA barcode		F	Adult	Dry		S. Anderson	12-May-2010	Australia	Northern Territory		Croker Island		-11.17	132.56		Google Earth	20		wild Oryza flood plain	20km
LSTEM	LSTEM224-18	SJA-Cs11	CS11	BOLD:ADO3566	621[0n]				No	DAWR	Department of Agriculture and Water Resources, Australia	Crambidae	Crambinae	Chilo	Chilo sacchariphagus	N. Sallam				M	Adult				15-Aug-2009	Indonesia		East Java								15
LSTEM	LSTEM225-18	SJA-Cs12	CS12	BOLD:ADO3566	585[0n]				No	DAWR	Department of Agriculture and Water Resources, Australia	Crambidae	Crambinae	Chilo	Chilo sacchariphagus	N. Sallam				M	Adult				15-Aug-2009	Indonesia		East Java								15
LSTEM	LSTEM226-18	SJA-U2	U2	BOLD:ADJ0422	646[0n]	2			Yes	DAWR	Department of Agriculture and Water Resources, Australia	Crambidae	Crambinae	Chilo	Chilo auricilius			DNA barcode		F	Adult		Host: Oryza sativa	G. Bellis	09-Mar-2006
LSTEM	LSTEM227-18	SRB013a	Sallam_Nov16-14	BOLD:ADK4480	646[0n]	2			Yes	DAWR	Department of Agriculture and Water Resources, Australia	Crambidae	Schoenobiinae	Scirpophaga	Scirpophaga excerptalis	Stacey J. Anderson	Stacey.Anderson@agriculture.gov.au	Morphology, genitalia		F	Adult	Ethanol			19-Sep-2016	Papua New Guinea				Gusap	-6.09	145.98		Google Earth	10			10km
LSTEM	LSTEM228-18	SRB013b	Sallam_Nov16-14	BOLD:ADK4480	646[1n]	2			Yes	DAWR	Department of Agriculture and Water Resources, Australia	Crambidae	Schoenobiinae	Scirpophaga	Scirpophaga excerptalis	Stacey J. Anderson	Stacey.Anderson@agriculture.gov.au	Morphology, genitalia		M	Adult	Ethanol			19-Sep-2016	Papua New Guinea				Gusap	-6.09	145.98		Google Earth	10			10km
LSTEM	LSTEM229-18	SRB016a	Sallam_Nov16-12	BOLD:ADJ6209	646[0n]	2			Yes	AMS	Australian Museum, Sydney	Noctuidae	Amphipyrinae	Sesamia	Sesamia grisescens	Stacey J. Anderson	Stacey.Anderson@agriculture.gov.au	Morphology, genitalia		F	Adult	Ethanol			19-Sep-2016	Papua New Guinea				Gusap	-6.09	145.98		Google Earth	10			10km
LSTEM	LSTEM230-18	SRB016b	Sallam_Nov16-12	BOLD:ADJ6209	646[0n]	2			Yes	DAWR	Department of Agriculture and Water Resources, Australia	Noctuidae	Amphipyrinae	Sesamia	Sesamia grisescens	Stacey J. Anderson	Stacey.Anderson@agriculture.gov.au	Morphology, genitalia		M	Adult	Ethanol			19-Sep-2016	Papua New Guinea				Gusap	-6.09	145.98		Google Earth	10			10km
LSTEM	LSTEM231-18	SRB017a	Sallam_Nov16-17	BOLD:ACC2712	646[0n]	2			Yes	DAWR	Department of Agriculture and Water Resources, Australia	Crambidae	Crambinae	Chilo	Chilo auricilius	Stacey J. Anderson	Stacey.Anderson@agriculture.gov.au	Morphology, genitalia		F	Adult	Ethanol			27-Jul-2016	Indonesia				Kediri	-7.8	112		Google Earth	10			10km
LSTEM	LSTEM232-18	SRB017b	Sallam_Nov16-17	BOLD:ACC2712	646[0n]	2			Yes	DAWR	Department of Agriculture and Water Resources, Australia	Crambidae	Crambinae	Chilo	Chilo auricilius	Stacey J. Anderson	Stacey.Anderson@agriculture.gov.au	Morphology, genitalia		M	Adult	Ethanol			27-Jul-2016	Indonesia				Kediri	-7.8	112		Google Earth	10			10km
LSTEM	LSTEM233-18	SRB019a	Sallam_Nov16-21	BOLD:ADO3566	646[0n]	2			Yes	DAWR	Department of Agriculture and Water Resources, Australia	Crambidae	Crambinae	Chilo	Chilo sacchariphagus	Stacey J. Anderson	Stacey.Anderson@agriculture.gov.au	Morphology, genitalia		F	Adult	Ethanol			09-Mar-2016	Indonesia				Pasuruan	-7.65	112.9		Google Earth	20			20km
LSTEM	LSTEM234-18	SRB019b	Sallam_Nov16-21	BOLD:ADO3566	646[1n]	2			Yes	DAWR	Department of Agriculture and Water Resources, Australia	Crambidae	Crambinae	Chilo	Chilo sacchariphagus	Stacey J. Anderson	Stacey.Anderson@agriculture.gov.au	Morphology, genitalia		M	Adult	Ethanol			09-Mar-2016	Indonesia				Pasuruan	-7.65	112.9		Google Earth	20			20km
LSTEM	LSTEM235-18	SRB020a	Sallam_Nov16-23	BOLD:ADO2258	646[0n]	2			Yes	DAWR	Department of Agriculture and Water Resources, Australia	Crambidae	Schoenobiinae	Scirpophaga	Scirpophaga excerptalis	Stacey J. Anderson	Stacey.Anderson@agriculture.gov.au	Morphology, genitalia		M	Adult	Ethanol			09-Mar-2016	Indonesia				Pasuruan	-7.65	112.9		Google Earth	20			20km
LSTEM	LSTEM236-18	SRB020b	Sallam_Nov16-23	BOLD:ADO2258	646[3n]	2			Yes	DAWR	Department of Agriculture and Water Resources, Australia	Crambidae	Schoenobiinae	Scirpophaga	Scirpophaga excerptalis	Stacey J. Anderson	Stacey.Anderson@agriculture.gov.au	Morphology, genitalia		M	Adult	Ethanol			09-Mar-2016	Indonesia				Pasuruan	-7.65	112.9		Google Earth	20			20km
LSTEM	LSTEM237-18	SRB021a	Sallam_Nov16-24	BOLD:ADO2258	646[2n]	2			Yes	DAWR	Department of Agriculture and Water Resources, Australia	Crambidae	Schoenobiinae	Scirpophaga	Scirpophaga excerptalis	Stacey J. Anderson	Stacey.Anderson@agriculture.gov.au	Morphology, genitalia		F	Adult	Ethanol			09-Mar-2016	Indonesia				Pasuruan	-7.65	112.9		Google Earth	20			20km
LSTEM	LSTEM238-18	SRB023a	Sallam_Nov16-40	BOLD:ADN5556	646[1n]	2			Yes	DAWR	Department of Agriculture and Water Resources, Australia	Crambidae	Schoenobiinae	Scirpophaga	Scirpophaga excerptalis	Stacey J. Anderson	Stacey.Anderson@agriculture.gov.au	Morphology, genitalia		F	Adult	Ethanol			01-Aug-2016	Indonesia				Bunga Mayang SF	-4.589	104.875		Google Earth	1			1km
LSTEM	LSTEM239-18	SRB023b	Sallam_Nov16-40	BOLD:ADN5556	646[0n]	2			Yes	DAWR	Department of Agriculture and Water Resources, Australia	Crambidae	Schoenobiinae	Scirpophaga	Scirpophaga excerptalis	Stacey J. Anderson	Stacey.Anderson@agriculture.gov.au	Morphology, genitalia		M	Adult	Ethanol			01-Aug-2016	Indonesia				Bunga Mayang SF	-4.589	104.875		Google Earth	1			1km
LSTEM	LSTEM240-18	SRB025a	Sallam_Nov16-53	BOLD:ACC1943	646[0n]	2			Yes	DAWR	Department of Agriculture and Water Resources, Australia	Crambidae	Crambinae	Chilo	Chilo sacchariphagus	Stacey J. Anderson	Stacey.Anderson@agriculture.gov.au	Morphology, genitalia		F	Adult	Ethanol			16-Nov-2014	Sri Lanka				Udawalawa	6.4	80.31		Google Earth	20			20km
LSTEM	LSTEM241-18	SRB025b	Sallam_Nov16-53	BOLD:ACC1943	646[0n]	2			Yes	DAWR	Department of Agriculture and Water Resources, Australia	Crambidae	Crambinae	Chilo	Chilo sacchariphagus	Stacey J. Anderson	Stacey.Anderson@agriculture.gov.au	Morphology, genitalia		M	Adult	Ethanol			16-Nov-2014	Sri Lanka				Udawalawa	6.4	80.31		Google Earth	20			20km
LSTEM	LSTEM242-18	SRB026a	CA8	BOLD:ACC2712	646[1n]	2			Yes	DAWR	Department of Agriculture and Water Resources, Australia	Crambidae	Crambinae	Chilo	Chilo auricilius	Stacey J. Anderson	Stacey.Anderson@agriculture.gov.au	Morphology, genitalia		M	Adult	Ethanol				Indonesia
LSTEM	LSTEM243-18	SRB027a	CS16	BOLD:ADO3566	646[0n]	2			Yes	DAWR	Department of Agriculture and Water Resources, Australia	Crambidae	Crambinae	Chilo	Chilo sacchariphagus	Stacey J. Anderson	Stacey.Anderson@agriculture.gov.au	Morphology, genitalia		M	Adult	Ethanol				Indonesia
LSTEM	LSTEM244-18	SRB028a	CS25	BOLD:ADO3566	646[2n]	2			Yes	DAWR	Department of Agriculture and Water Resources, Australia	Crambidae	Crambinae	Chilo	Chilo sacchariphagus	Stacey J. Anderson	Stacey.Anderson@agriculture.gov.au	Morphology, genitalia		M	Adult	Ethanol				Indonesia
LSTEM	LSTEM245-18	SRB029a	ukzn0241	BOLD:AAO3423	646[0n]	2			Yes	DAWR	Department of Agriculture and Water Resources, Australia	Crambidae	Crambinae	Chilo	Chilo orichalcociliellus	Stacey J. Anderson	Stacey.Anderson@agriculture.gov.au	Morphology, genitalia		F	Adult	Ethanol	Host: Zea mays	B. Le Rue	17-Oct-2002	Kenya			Shimba		-2.162	37.592		Google Earth	10			10km	Shimba 2
LSTEM	LSTEM246-18	ukzn0105		BOLD:ADO3566	649[0n]	1			No	AMS	Australian Museum, Sydney	Crambidae	Crambinae	Chilo	Chilo sacchariphagus									R. Goebel		Mozambique			Mafambisse		-19.55	34.63		Google Earth	20			20km
LSTEM	LSTEM247-18	ukzn0106		BOLD:ADO3566	649[0n]	1			No	AMS	Australian Museum, Sydney	Crambidae	Crambinae	Chilo	Chilo sacchariphagus									R. Goebel		Mozambique			Mafambisse		-19.55	34.63		Google Earth	20			20km
LSTEM	LSTEM248-18	ukzn0107		BOLD:ADO3566	649[0n]	1			No	AMS	Australian Museum, Sydney	Crambidae	Crambinae	Chilo	Chilo sacchariphagus									R. Goebel		Reunion			St. Marie		-20.918	55.54		Google Earth	3			3km
LSTEM	LSTEM249-18	ukzn0108		BOLD:ADO3566	649[0n]	1			No	AMS	Australian Museum, Sydney	Crambidae	Crambinae	Chilo	Chilo sacchariphagus									R. Goebel		Reunion			St. Marie		-20.918	55.54		Google Earth	3			3km
LSTEM	LSTEM250-18	ukzn0109		BOLD:ADO3566	649[0n]	1			No	AMS	Australian Museum, Sydney	Crambidae	Crambinae	Chilo	Chilo sacchariphagus									R. Goebel		Reunion			St. Marie		-20.918	55.54		Google Earth	3			3km
LSTEM	LSTEM251-18	ukzn0110		BOLD:ADO3566	626[0n]	1			No	AMS	Australian Museum, Sydney	Crambidae	Crambinae	Chilo	Chilo sacchariphagus									R. Goebel		Reunion			St. Marie		-20.918	55.54		Google Earth	3			3km
LSTEM	LSTEM252-18	ukzn0167		BOLD:ADO3566	647[0n]	1			No	AMS	Australian Museum, Sydney	Crambidae	Crambinae	Chilo	Chilo sacchariphagus									R. Goebel	15-Apr-2002	Mozambique			Sena		-17.45	35.03		Google Earth	20	15		20km
LSTEM	LSTEM253-18	ukzn0269			413[1n]	1			No	AMS	Australian Museum, Sydney	Crambidae	Crambinae	Chilo	Chilo sacchariphagus						Adult			S. Ganeshan	10-May-2003	Mauritius					-20.29	57.6		Google Earth	40			40km
LSTEM	LSTEM254-18	ukzn0332		BOLD:AAB0666	647[0n]	2			Yes	AMS	Australian Museum, Sydney	Crambidae	Crambinae	Chilo	Chilo suppressalis						Adult			Prof. Nakagawa	15-Dec-2003	Japan			Lab colony		35	135.7		Google Earth	20	15		20km
LSTEM	LSTEM255-18	ukzn0362		BOLD:AAL6887	658[0n]	2			Yes	AMS	Australian Museum, Sydney	Crambidae	Crambinae	Eoreuma	Eoreuma loftini						Adult		Host: Saccharum officinarum	M. Setamou	15-Dec-2003	United States	Texas		Weslaco		26.15	-97.99		Google Earth	50	15		50km
LSTEM	LSTEM256-18	ukzn0363		BOLD:AAL6887	658[0n]	2			Yes	AMS	Australian Museum, Sydney	Crambidae	Crambinae	Eoreuma	Eoreuma loftini						Adult		Host: Saccharum officinarum	M. Setamou	15-Dec-2003	United States	Texas		Weslaco		26.15	-97.99		Google Earth	50	15		50km
LSTEM	LSTEM257-18	ukzn0364		BOLD:AAV0329	658[0n]	2			Yes	AMS	Australian Museum, Sydney	Crambidae	Crambinae	Diatraea	Diatraea saccharalis						Adult		Host: Saccharum officinarum	M. Setamou	15-Dec-2003	United States	Texas		Weslaco		26.15	-97.99		Google Earth	50	15		50km
LSTEM	LSTEM258-18	ukzn0365		BOLD:AAV0329	658[0n]	2			Yes	AMS	Australian Museum, Sydney	Crambidae	Crambinae	Diatraea	Diatraea saccharalis						Adult		Host: Saccharum officinarum	M. Setamou	15-Dec-2003	United States	Texas		Weslaco		26.15	-97.99		Google Earth	50	15		50km
LSTEM	LSTEM259-18	ukzn0366		BOLD:AAB0666	658[0n]	2			Yes	AMS	Australian Museum, Sydney	Crambidae	Crambinae	Chilo	Chilo suppressalis						Adult			Prof. Nakagawa	15-Dec-2003	Japan			Lab colony		35	135.7		Google Earth	20	15		20km
LSTEM	LSTEM260-18	ukzn0367	S. ex. 146	BOLD:ADO2014	658[0n]	2			Yes	AMS	Australian Museum, Sydney	Crambidae	Crambinae	Chilo	Chilo tumidicostalis									W. Suasa Ard	11-Nov-2003	Thailand	Nakhon Phanom	Kamphaeng Saem	Nakhon Pathom		13.93	100.13		Google Earth	20			20km
LSTEM	LSTEM261-18	ukzn0368	S. ex. 146	BOLD:ADO2014	658[0n]	2			Yes	AMS	Australian Museum, Sydney	Crambidae	Crambinae	Chilo	Chilo tumidicostalis									W. Suasa Ard	11-Nov-2003	Thailand	Nakhon Phanom	Kamphaeng Saem	Nakhon Pathom		13.93	100.13		Google Earth	20			20km
LSTEM	LSTEM262-18	ukzn0369	S. ex. 147	BOLD:ADO2014	658[0n]	2			Yes	AMS	Australian Museum, Sydney	Crambidae	Crambinae	Chilo	Chilo tumidicostalis									W. Suasa Ard	11-Nov-2003	Thailand	Nakhon Phanom	Kamphaeng Saem	Nakhon Pathom		13.93	100.13		Google Earth	20			20km
LSTEM	LSTEM263-18	ukzn0370	S. ex. 147	BOLD:ADO2014	658[0n]	2			Yes	AMS	Australian Museum, Sydney	Crambidae	Crambinae	Chilo	Chilo tumidicostalis									W. Suasa Ard	11-Nov-2003	Thailand	Nakhon Phanom	Kamphaeng Saem	Nakhon Pathom		13.93	100.13		Google Earth	20			20km
LSTEM	LSTEM264-18	ukzn0371	S. ex. 148	BOLD:ADO2391	658[0n]	2			Yes	AMS	Australian Museum, Sydney	Crambidae	Crambinae	Chilo	Chilo infuscatellus			DNA barcode						W. Suasa Ard	11-Nov-2003	Thailand	Nakhon Phanom	Kamphaeng Saem	Nakhon Pathom		13.93	100.13		Google Earth	20			20km
LSTEM	LSTEM265-18	ukzn0372	S. ex. 138	BOLD:AAN5677	658[0n]	2			Yes	AMS	Australian Museum, Sydney	Crambidae	Crambinae	Chilo	Chilo partellus								Host: Zea mays	D. Conlong	15-Dec-2003	South Africa	KwaZulu-Natal		Pongola	W. Visser farm	-27.38	31.64		Google Earth	20	15		20km
LSTEM	LSTEM266-18	ukzn0373	S. ex. 122	BOLD:AAN5677	658[0n]	2			Yes	AMS	Australian Museum, Sydney	Crambidae	Crambinae	Chilo	Chilo partellus								Host: Zea mays	D. Conlong	15-Dec-2003	South Africa	KwaZulu-Natal		Pongola	W. Visser farm	-27.38	31.64		Google Earth	20	15		20km
LSTEM	LSTEM267-18	ukzn0528		BOLD:ABX0537	658[0n]	2			Yes	AMS	Australian Museum, Sydney	Crambidae	Spilomelinae	Cnaphalocrocis	Cnaphalocrocis patnalis						Adult		Host: Oryza sativa	IRRI	26-May-2005	Philippines		Laguna	San Pablo	Santisimo	14.07	121.32		Google Earth	20			20km
LSTEM	LSTEM268-18	ukzn0529		BOLD:AAA4901	658[0n]	2			Yes	AMS	Australian Museum, Sydney	Crambidae	Spilomelinae	Cnaphalocrocis	Cnaphalocrocis medinalis						Adult		Host: Oryza sativa	IRRI	26-May-2005	Philippines		Laguna	San Pablo	Santisimo	14.07	121.32		Google Earth	20			20km
LSTEM	LSTEM269-18	ukzn0531		BOLD:AAE8175	658[0n]	2			Yes	AMS	Australian Museum, Sydney	Erebidae	Rivulinae	Rivula	Rivula atimeta						Adult		Host: Oryza sativa	IRRI	26-May-2005	Philippines		Laguna	San Pablo	Santisimo	14.07	121.32		Google Earth	20			20km
LSTEM	LSTEM270-18	ukzn0532		BOLD:AAB9369	658[0n]	2			Yes	AMS	Australian Museum, Sydney	Crambidae	Schoenobiinae	Scirpophaga	Scirpophaga incertulas						Adult		Host: Oryza sativa	IRRI	26-May-2005	Philippines		Laguna	San Pablo	Santisimo	14.07	121.32		Google Earth	20			20km
LSTEM	LSTEM271-18	ukzn0535		BOLD:ACF6104	667[0n]	2			Yes	AMS	Australian Museum, Sydney	Crambidae	Crambinae	Chilo	Chilo infuscatellus						Adult					India			Bangalore		13	77.6		Google Earth	20			20km
LSTEM	LSTEM272-18	ukzn0722			522[0n]				No	AMS	Australian Museum, Sydney	Crambidae	Crambinae	Chilo	Chilo sp_AM16			DNA barcode			Larva			Y. Assefa	25-Jun-1905	Ethiopia
LSTEM	LSTEM273-18	ww03981		BOLD:AAO3423	667[0n]	2			Yes	AMS	Australian Museum, Sydney	Crambidae	Crambinae	Chilo	Chilo orichalcociliellus						Adult	Dried from Ethanol	Host: Panicum maximum	B. Le Rue	15-Nov-2004	Kenya				Muhaka	-4.303	39.544	45	GPS		15			MUH 09
LSTEM	LSTEM274-18	ww03982		BOLD:AAO3423	667[0n]	2			Yes	AMS	Australian Museum, Sydney	Crambidae	Crambinae	Chilo	Chilo orichalcociliellus						Adult	Dried from Ethanol	Host: Panicum	B. Le Rue	15-Apr-2006	Kenya				Muhaka	-4.312	39.548	34	GPS		15			MUH 12
LSTEM	LSTEM275-18	ww03983		BOLD:AAO3423	667[0n]	2			Yes	AMS	Australian Museum, Sydney	Crambidae	Crambinae	Chilo	Chilo orichalcociliellus						Adult	Dried from Ethanol	Host: Echinochloa haploclada	B. Le Rue	15-Sep-2006	Kenya				Muhaka	-4.315	39.535	38	GPS		15			MUH 07
LSTEM	LSTEM276-18	ww03985		BOLD:AAO3423	667[0n]	2			Yes	AMS	Australian Museum, Sydney	Crambidae	Crambinae	Chilo	Chilo orichalcociliellus						Adult	Dried from Ethanol	Host: Panicum maximum	B. Le Rue	15-Apr-2006	Kenya				Muhaka	-4.313	39.546	24	GPS		15			MUH 13
LSTEM	LSTEM277-18	ww03986		BOLD:AAO3423	667[1n]	2			Yes	AMS	Australian Museum, Sydney	Crambidae	Crambinae	Chilo	Chilo orichalcociliellus						Adult	Dried from Ethanol	Host: Panicum maximum	B. Le Rue	15-Nov-2007	Kenya				Muhaka	-4.303	39.552	40	GPS		15			MUH 06
LSTEM	LSTEM278-18	ww03987		BOLD:AAO3423	667[0n]	2			Yes	AMS	Australian Museum, Sydney	Crambidae	Crambinae	Chilo	Chilo orichalcociliellus						Adult	Dried from Ethanol	Host: Panicum maximum	B. Le Rue	15-Sep-2007	Kenya				Muhaka	-4.318	39.54	30	GPS		15			MUH 27
LSTEM	LSTEM279-18	ww03988		BOLD:AAO3423	667[0n]	2			Yes	AMS	Australian Museum, Sydney	Crambidae	Crambinae	Chilo	Chilo orichalcociliellus						Adult	Dried from Ethanol	Host: MZ (maize?)	B. Le Rue	15-Sep-2006	Kenya				Muhaka	-4.312	39.548	34	GPS		15			MUH 12
LSTEM	LSTEM280-18	ww03989		BOLD:AAO3423	667[0n]	2			Yes	AMS	Australian Museum, Sydney	Crambidae	Crambinae	Chilo	Chilo orichalcociliellus						Adult	Dried from Ethanol	Host: Panicum maximum	B. Le Rue	15-May-2007	Kenya				Muhaka	-4.32	39.538	35	GPS		15			MUH 23
LSTEM	LSTEM281-18	ww03990		BOLD:AAO3423	651[0n]	2			No	AMS	Australian Museum, Sydney	Crambidae	Crambinae	Chilo	Chilo orichalcociliellus						Adult	Dried from Ethanol	Host: MZ (maize?)	B. Le Rue	15-Dec-2006	Kenya				Muhaka	-4.307	39.55	26	GPS		15			MUH 03
LSTEM	LSTEM282-18	ww03991		BOLD:ADO5451	667[0n]	2			Yes	AMS	Australian Museum, Sydney	Crambidae	Crambinae	Chilo	Chilo quirimbellus			DNA barcode			Adult	Pinned from Ethanol	Host: Panicum maximum	B. Le Rue	15-Mar-2005
LSTEM	LSTEM283-18	ww03992		BOLD:AAO3423	667[0n]	2			Yes	AMS	Australian Museum, Sydney	Crambidae	Crambinae	Chilo	Chilo orichalcociliellus						Adult	Dried from Ethanol	Host: MZ (maize?)	B. Le Rue	15-Sep-2006	Kenya				Muhaka	-4.319	39.536	46	GPS		15			MUH 24
LSTEM	LSTEM284-18	ww03993		BOLD:AAO3423	667[0n]	2			Yes	AMS	Australian Museum, Sydney	Crambidae	Crambinae	Chilo	Chilo orichalcociliellus						Adult	Dried from Ethanol	Host: Panicum maximum	B. Le Rue	15-Nov-2007	Kenya				Muhaka	-4.319	39.536	46	GPS		15			MUH 24
LSTEM	LSTEM285-18	ww03994		BOLD:AAO3423	667[0n]	2			Yes	AMS	Australian Museum, Sydney	Crambidae	Crambinae	Chilo	Chilo orichalcociliellus						Adult	Dried from Ethanol	Host: Panicum maximum	B. Le Rue	15-Jul-2007	Kenya				Muhaka	-4.309	39.547	34	GPS		15			MUH 14
LSTEM	LSTEM286-18	ww03995		BOLD:AAO3423	667[0n]	2			Yes	AMS	Australian Museum, Sydney	Crambidae	Crambinae	Chilo	Chilo orichalcociliellus						Adult	Dried from Ethanol	Host: Panicum maximum	B. Le Rue	15-Nov-2007	Kenya				Muhaka	-4.32	39.538	35	GPS		15			MUH 23
LSTEM	LSTEM287-18	ww03996		BOLD:AAO3423	656[0n]	2			No	AMS	Australian Museum, Sydney	Crambidae	Crambinae	Chilo	Chilo orichalcociliellus						Adult	Dried from Ethanol	Host: Echinochloa sp.	B. Le Rue	15-Apr-2006	Kenya				Muhaka	-4.312	39.543	35	GPS		15			MUH 11
LSTEM	LSTEM288-18	ww03998		BOLD:AAO3423	667[0n]	2			Yes	AMS	Australian Museum, Sydney	Crambidae	Crambinae	Chilo	Chilo orichalcociliellus						Adult	Dried from Ethanol	Host: Panicum maximum	B. Le Rue	15-Sep-2006	Kenya				Muhaka	-4.32	39.538	35	GPS		15			MUH 23
LSTEM	LSTEM289-18	ww04000		BOLD:AAO3423	667[0n]	2			Yes	AMS	Australian Museum, Sydney	Crambidae	Crambinae	Chilo	Chilo orichalcociliellus						Adult	Ethanol	Host: Panicum maximum	B. Le Rue	15-Apr-2006	Kenya				Muhaka	-4.319	39.536	46	GPS		15			MUH 24
LSTEM	LSTEM290-18	ww04001		BOLD:AAO3423	667[0n]	2			Yes	AMS	Australian Museum, Sydney	Crambidae	Crambinae	Chilo	Chilo orichalcociliellus						Adult	Ethanol	Host: Panicum maximum	B. Le Rue	15-Apr-2006	Kenya				Muhaka	-4.319	39.536	46	GPS		15			MUH 24
LSTEM	LSTEM291-18	ww04002		BOLD:AAO3423	667[0n]	2			Yes	AMS	Australian Museum, Sydney	Crambidae	Crambinae	Chilo	Chilo orichalcociliellus						Adult	Dried from Ethanol	Host: Panicum maximum	B. Le Rue	15-Apr-2006	Kenya				Muhaka	-4.319	39.536	46	GPS		15			MUH 24
LSTEM	LSTEM292-18	ww04003		BOLD:AAO3423	667[0n]	2			Yes	AMS	Australian Museum, Sydney	Crambidae	Crambinae	Chilo	Chilo orichalcociliellus						Adult	Ethanol	Host: Panicum maximum	B. Le Rue	15-Jun-2006	Kenya				Muhaka	-4.321	39.534	45	GPS		15			MUH 25
LSTEM	LSTEM293-18	ww04004		BOLD:AAO3423	667[0n]	2			Yes	AMS	Australian Museum, Sydney	Crambidae	Crambinae	Chilo	Chilo orichalcociliellus						Adult	Ethanol	Host: Panicum maximum	B. Le Rue	15-Jun-2006	Kenya				Muhaka	-4.321	39.534	45	GPS		15			MUH 25
LSTEM	LSTEM294-18	ww04005		BOLD:AAO3423	667[1n]	2			Yes	AMS	Australian Museum, Sydney	Crambidae	Crambinae	Chilo	Chilo orichalcociliellus						Adult	Dried from Ethanol	Host: Panicum maximum	B. Le Rue	15-Jun-2006	Kenya				Muhaka	-4.321	39.534	45	GPS		15			MUH 25
LSTEM	LSTEM295-18	ww04006		BOLD:AAO3423	609[0n]	2			No	AMS	Australian Museum, Sydney	Crambidae	Crambinae	Chilo	Chilo orichalcociliellus						Adult	Ethanol	Host: Panicum maximum	B. Le Rue	15-Dec-2006	Kenya				Muhaka	-4.325	39.526	43	GPS		15			MUH 01
LSTEM	LSTEM296-18	ww04007		BOLD:AAO3423	667[0n]	2			Yes	AMS	Australian Museum, Sydney	Crambidae	Crambinae	Chilo	Chilo orichalcociliellus						Adult	Ethanol	Host: Panicum maximum	B. Le Rue	15-Dec-2006	Kenya				Muhaka	-4.325	39.526	43	GPS		15			MUH 01
LSTEM	LSTEM297-18	ww04008		BOLD:AAO3423	663[1n]	2			No	AMS	Australian Museum, Sydney	Crambidae	Crambinae	Chilo	Chilo orichalcociliellus						Adult	Ethanol	Host: Panicum maximum	B. Le Rue	15-Dec-2006	Kenya				Muhaka	-4.325	39.526	43	GPS		15			MUH 01
LSTEM	LSTEM298-18	ww04009		BOLD:AAO3423	667[1n]	2			Yes	AMS	Australian Museum, Sydney	Crambidae	Crambinae	Chilo	Chilo orichalcociliellus						Adult	Ethanol	Host: Panicum maximum	B. Le Rue	15-Dec-2006	Kenya				Muhaka	-4.325	39.526	43	GPS		15			MUH 01
LSTEM	LSTEM299-18	ww04010		BOLD:AAO3423	667[1n]	2			Yes	AMS	Australian Museum, Sydney	Crambidae	Crambinae	Chilo	Chilo orichalcociliellus						Adult	Ethanol	Host: Panicum maximum	B. Le Rue	15-Dec-2006	Kenya				Muhaka	-4.325	39.526	43	GPS		15			MUH 01
LSTEM	LSTEM300-18	ww04011		BOLD:AAO3423	607[0n]	2			No	AMS	Australian Museum, Sydney	Crambidae	Crambinae	Chilo	Chilo orichalcociliellus						Adult	Dried from Ethanol	Host: Panicum maximum	B. Le Rue	15-Dec-2006	Kenya				Muhaka	-4.325	39.526	43	GPS		15			MUH 01
LSTEM	LSTEM301-18	ww04012		BOLD:AAO3423	653[0n]	2			No	AMS	Australian Museum, Sydney	Crambidae	Crambinae	Chilo	Chilo orichalcociliellus						Adult	Ethanol	Host: Panicum maximum	B. Le Rue	15-Nov-2007	Kenya				Muhaka	-4.334	39.55	35	GPS		15			MUH 11
LSTEM	LSTEM302-18	ww04013		BOLD:AAO3423	663[0n]	2			No	AMS	Australian Museum, Sydney	Crambidae	Crambinae	Chilo	Chilo orichalcociliellus						Adult	Dried from Ethanol	Host: Panicum maximum	B. Le Rue	15-Nov-2007	Kenya				Muhaka	-4.334	39.55	35	GPS		15			MUH 11
LSTEM	LSTEM303-18	ww04014		BOLD:AAO3423	667[0n]	2			Yes	AMS	Australian Museum, Sydney	Crambidae	Crambinae	Chilo	Chilo orichalcociliellus						Adult	Ethanol	Host: Panicum maximum	B. Le Rue	15-Dec-2006	Kenya				Muhaka	-4.311	39.538	47	GPS		15			MUH 26
LSTEM	LSTEM304-18	ww04015		BOLD:AAO3423	661[0n]	2			No	AMS	Australian Museum, Sydney	Crambidae	Crambinae	Chilo	Chilo orichalcociliellus						Adult	Dried from Ethanol	Host: Panicum maximum	B. Le Rue	15-Dec-2006	Kenya				Muhaka	-4.311	39.538	47	GPS		15			MUH 26
LSTEM	LSTEM305-18	ww04017		BOLD:AAO3423	667[0n]	2			Yes	AMS	Australian Museum, Sydney	Crambidae	Crambinae	Chilo	Chilo orichalcociliellus						Adult	Ethanol	Host: Panicum maximum	B. Le Rue	15-Mar-2006	Kenya				Muhaka	-4.317	39.525	38	GPS		15			MUH 04
LSTEM	LSTEM306-18	ww04018		BOLD:AAO3423	667[0n]	2			Yes	AMS	Australian Museum, Sydney	Crambidae	Crambinae	Chilo	Chilo orichalcociliellus						Adult	Ethanol	Host: Panicum maximum	B. Le Rue	15-Mar-2006	Kenya				Muhaka	-4.317	39.525	38	GPS		15			MUH 04
LSTEM	LSTEM307-18	ww04019		BOLD:AAO3423	667[1n]	2			Yes	AMS	Australian Museum, Sydney	Crambidae	Crambinae	Chilo	Chilo orichalcociliellus						Adult	Ethanol	Host: Panicum maximum	B. Le Rue	15-Mar-2006	Kenya				Muhaka	-4.317	39.525	38	GPS		15			MUH 04
LSTEM	LSTEM308-18	ww04020		BOLD:AAO3423	667[0n]	2			Yes	AMS	Australian Museum, Sydney	Crambidae	Crambinae	Chilo	Chilo orichalcociliellus						Adult	Ethanol	Host: Panicum maximum	B. Le Rue	15-Mar-2006	Kenya				Muhaka	-4.317	39.525	38	GPS		15			MUH 04
LSTEM	LSTEM309-18	ww04021		BOLD:AAO3423	667[0n]	2			Yes	AMS	Australian Museum, Sydney	Crambidae	Crambinae	Chilo	Chilo orichalcociliellus						Adult	Ethanol	Host: Panicum maximum	B. Le Rue	15-Mar-2006	Kenya				Muhaka	-4.317	39.525	38	GPS		15			MUH 04
LSTEM	LSTEM310-18	ww04022		BOLD:AAO3423	667[1n]	2			Yes	AMS	Australian Museum, Sydney	Crambidae	Crambinae	Chilo	Chilo orichalcociliellus						Adult	Ethanol	Host: Panicum maximum	B. Le Rue	15-Apr-2006	Kenya				Muhaka	-4.318	39.53	46	GPS		15			MUH 19
LSTEM	LSTEM311-18	ww04023		BOLD:AAO3423	667[0n]	2			Yes	AMS	Australian Museum, Sydney	Crambidae	Crambinae	Chilo	Chilo orichalcociliellus						Adult	Ethanol	Host: Panicum maximum	B. Le Rue	15-Apr-2006	Kenya				Muhaka	-4.318	39.53	46	GPS		15			MUH 19
LSTEM	LSTEM312-18	ww04024		BOLD:AAO3423	667[1n]	2			Yes	AMS	Australian Museum, Sydney	Crambidae	Crambinae	Chilo	Chilo orichalcociliellus						Adult	Ethanol	Host: Panicum maximum	B. Le Rue	15-Apr-2006	Kenya				Muhaka	-4.318	39.53	46	GPS		15			MUH 19
LSTEM	LSTEM313-18	ww04025		BOLD:AAO3423	667[0n]	2			Yes	AMS	Australian Museum, Sydney	Crambidae	Crambinae	Chilo	Chilo orichalcociliellus						Adult	Ethanol	Host: Panicum maximum	B. Le Rue	15-Apr-2006	Kenya				Muhaka	-4.318	39.53	46	GPS		15			MUH 19
LSTEM	LSTEM314-18	ww04026		BOLD:AAO3423	667[0n]	2			Yes	AMS	Australian Museum, Sydney	Crambidae	Crambinae	Chilo	Chilo orichalcociliellus						Adult	Dried from Ethanol	Host: Panicum maximum	B. Le Rue	15-Apr-2006	Kenya				Muhaka	-4.318	39.53	46	GPS		15			MUH 19
LSTEM	LSTEM315-18	ww04027		BOLD:AAO3423	667[0n]	2			Yes	AMS	Australian Museum, Sydney	Crambidae	Crambinae	Chilo	Chilo orichalcociliellus						Adult	Ethanol	Host: Panicum maximum	B. Le Rue	15-Sep-2007	Kenya				Muhaka	-4.312	39.548	34	GPS		15			MUH 12
LSTEM	LSTEM316-18	ww04028		BOLD:AAO3423	667[1n]	2			Yes	AMS	Australian Museum, Sydney	Crambidae	Crambinae	Chilo	Chilo orichalcociliellus						Adult	Ethanol	Host: Panicum maximum	B. Le Rue	15-Sep-2007	Kenya				Muhaka	-4.312	39.548	34	GPS		15			MUH 12
LSTEM	LSTEM317-18	ww04030		BOLD:AAO3423	667[0n]	2			Yes	AMS	Australian Museum, Sydney	Crambidae	Crambinae	Chilo	Chilo orichalcociliellus						Adult	Dried from Ethanol	Host: Panicum maximum	B. Le Rue	15-Sep-2007	Kenya				Muhaka	-4.312	39.548	34	GPS		15			MUH 12
LSTEM	LSTEM318-18	ww04031		BOLD:AAO3423	667[0n]	2			Yes	AMS	Australian Museum, Sydney	Crambidae	Crambinae	Chilo	Chilo orichalcociliellus						Adult	Dried from Ethanol	Host: Panicum maximum	B. Le Rue	15-Mar-2006	Kenya				Muhaka	-4.317	39.525	38	GPS		15			MUH 04
LSTEM	LSTEM319-18	ww04032		BOLD:AAO3423	667[0n]	2			No	AMS	Australian Museum, Sydney	Crambidae	Crambinae	Chilo	Chilo orichalcociliellus						Adult	Ethanol	Host: Panicum maximum	B. Le Rue	15-Mar-2006	Kenya				Muhaka	-4.317	39.525	38	GPS		15			MUH 04
LSTEM	LSTEM320-18	ww04033		BOLD:AAO3423	667[0n]	2			Yes	AMS	Australian Museum, Sydney	Crambidae	Crambinae	Chilo	Chilo orichalcociliellus						Adult	Ethanol	Host: Panicum maximum	B. Le Rue	15-Mar-2006	Kenya				Muhaka	-4.317	39.525	38	GPS		15			MUH 04
LSTEM	LSTEM321-18	ww04034		BOLD:AAO3423	667[0n]	2			Yes	AMS	Australian Museum, Sydney	Crambidae	Crambinae	Chilo	Chilo orichalcociliellus						Adult	Dried from Ethanol	Host: Panicum maximum	B. Le Rue	15-Mar-2006	Kenya				Muhaka	-4.317	39.525	38	GPS		15			MUH 04
LSTEM	LSTEM322-18	ww04035		BOLD:AAO3423	667[0n]	2			Yes	AMS	Australian Museum, Sydney	Crambidae	Crambinae	Chilo	Chilo orichalcociliellus						Adult	Ethanol	Host: Panicum maximum	B. Le Rue	15-Apr-2006	Kenya				Muhaka	-4.334	39.55	35	GPS		15			MUH 11
LSTEM	LSTEM323-18	ww04036		BOLD:AAO3423	667[0n]	2			Yes	AMS	Australian Museum, Sydney	Crambidae	Crambinae	Chilo	Chilo orichalcociliellus						Adult	Ethanol	Host: Panicum maximum	B. Le Rue	15-Apr-2006	Kenya				Muhaka	-4.334	39.55	35	GPS		15			MUH 11
LSTEM	LSTEM324-18	ww04037		BOLD:AAO3423	667[0n]	2			Yes	AMS	Australian Museum, Sydney	Crambidae	Crambinae	Chilo	Chilo orichalcociliellus						Adult	Ethanol	Host: Panicum maximum	B. Le Rue	15-Apr-2006	Kenya				Muhaka	-4.334	39.55	35	GPS		15			MUH 11
LSTEM	LSTEM325-18	ww04038		BOLD:AAO3423	667[0n]	2			Yes	AMS	Australian Museum, Sydney	Crambidae	Crambinae	Chilo	Chilo orichalcociliellus						Adult	Dried from Ethanol	Host: Panicum maximum	B. Le Rue	15-Apr-2006	Kenya				Muhaka	-4.334	39.55	35	GPS		15			MUH 11
LSTEM	LSTEM326-18	ww04039		BOLD:AAO3423	667[0n]	2			Yes	AMS	Australian Museum, Sydney	Crambidae	Crambinae	Chilo	Chilo orichalcociliellus						Adult	Ethanol	Host: Panicum maximum	B. Le Rue	15-Apr-2006	Kenya				Muhaka	-4.321	39.534	45	GPS		15			MUH 25
LSTEM	LSTEM327-18	ww04040		BOLD:AAO3423	667[0n]	2			Yes	AMS	Australian Museum, Sydney	Crambidae	Crambinae	Chilo	Chilo orichalcociliellus						Adult	Dried from Ethanol	Host: Panicum maximum	B. Le Rue	15-Apr-2006	Kenya				Muhaka	-4.321	39.534	45	GPS		15			MUH 25
LSTEM	LSTEM328-18	ww04041		BOLD:AAO3423	667[0n]	2			Yes	AMS	Australian Museum, Sydney	Crambidae	Crambinae	Chilo	Chilo orichalcociliellus						Adult	Ethanol	host: Rottboellia cochinchinensis	B. Le Rue	15-Jun-2007	Kenya				Muhaka	-4.305	39.541	35	GPS		15			MUH 08
LSTEM	LSTEM329-18	ww04042		BOLD:AAO3423	667[0n]	2			Yes	AMS	Australian Museum, Sydney	Crambidae	Crambinae	Chilo	Chilo orichalcociliellus						Adult	Dried from Ethanol	host: Rottboellia cochinchinensis	B. Le Rue	15-Jun-2007	Kenya				Muhaka	-4.305	39.541	35	GPS		15			MUH 08
LSTEM	LSTEM330-18	ww04043		BOLD:AAO3423	667[0n]	2			Yes	AMS	Australian Museum, Sydney	Crambidae	Crambinae	Chilo	Chilo orichalcociliellus						Adult	Ethanol	Host: Panicum maximum	B. Le Rue	15-Jun-2007	Kenya				Muhaka	-4.32	39.526	40	GPS		15			MUH 41
LSTEM	LSTEM331-18	ww04045		BOLD:AAO3423	667[0n]	2			Yes	AMS	Australian Museum, Sydney	Crambidae	Crambinae	Chilo	Chilo orichalcociliellus						Adult	Ethanol	Host: Panicum maximum	B. Le Rue	15-Dec-2006	Kenya				Muhaka	-4.319	39.536	46	GPS		15			MUH 24
LSTEM	LSTEM332-18	ww04046		BOLD:AAO3423	667[0n]	2			Yes	AMS	Australian Museum, Sydney	Crambidae	Crambinae	Chilo	Chilo orichalcociliellus						Adult	Dried from Ethanol	Host: Panicum maximum	B. Le Rue	15-Dec-2006	Kenya				Muhaka	-4.319	39.536	46	GPS		15			MUH 24
LSTEM	LSTEM333-18	ww04047		BOLD:AAO3423	667[0n]	2			Yes	AMS	Australian Museum, Sydney	Crambidae	Crambinae	Chilo	Chilo orichalcociliellus						Pupa	Ethanol	Host: Panicum maximum	B. Le Rue	15-Apr-2006	Kenya				Muhaka	-4.303	39.544	45	GPS		15			MUH 09
LSTEM	LSTEM334-18	ww04048		BOLD:AAO3423	667[0n]	2			Yes	AMS	Australian Museum, Sydney	Crambidae	Crambinae	Chilo	Chilo orichalcociliellus						Adult	Ethanol	Host: Panicum maximum	B. Le Rue	15-Apr-2006	Kenya				Muhaka	-4.303	39.544	45	GPS		15			MUH 09
LSTEM	LSTEM335-18	ww04049		BOLD:AAO3423	667[0n]	2			Yes	AMS	Australian Museum, Sydney	Crambidae	Crambinae	Chilo	Chilo orichalcociliellus						Adult	Ethanol	Host: Panicum maximum	B. Le Rue	15-Apr-2006	Kenya				Muhaka	-4.303	39.544	45	GPS		15			MUH 09
LSTEM	LSTEM336-18	ww04050		BOLD:AAO3423	667[0n]	2			Yes	AMS	Australian Museum, Sydney	Crambidae	Crambinae	Chilo	Chilo orichalcociliellus						Adult	Ethanol	Host: Panicum maximum	B. Le Rue	15-Apr-2006	Kenya				Muhaka	-4.303	39.544	45	GPS		15			MUH 09
LSTEM	LSTEM337-18	ww04051		BOLD:AAO3423	667[0n]	2			Yes	AMS	Australian Museum, Sydney	Crambidae	Crambinae	Chilo	Chilo orichalcociliellus						Adult	Ethanol	Host: Panicum maximum	B. Le Rue	15-Apr-2006	Kenya				Muhaka	-4.303	39.544	45	GPS		15			MUH 09
LSTEM	LSTEM338-18	ww04053		BOLD:AAO3423	667[0n]	2			Yes	AMS	Australian Museum, Sydney	Crambidae	Crambinae	Chilo	Chilo orichalcociliellus						Adult	Dried from Ethanol	Host: Panicum maximum	B. Le Rue	15-Apr-2006	Kenya				Muhaka	-4.303	39.544	45	GPS		15			MUH 09
LSTEM	LSTEM339-18	ww04054		BOLD:ADN4997	667[0n]	2			Yes	AMS	Australian Museum, Sydney	Crambidae	Crambinae	Chilo	Chilo sp_AM16			DNA barcode			Adult	Ethanol	Host: Setaria sp.	B. Le Rue	15-Dec-2005	Cameroon				Mvoutessi	3.267	11.791	668	GPS		15			Mvoutessi
LSTEM	LSTEM340-18	ww04056		BOLD:AAO3423	667[1n]	2			Yes	AMS	Australian Museum, Sydney	Crambidae	Crambinae	Chilo	Chilo orichalcociliellus						Adult	Ethanol	Host: Panicum maximum	B. Le Rue	15-Apr-2006	Kenya				Muhaka	-4.306	39.55	34	GPS		15			MUH 10
LSTEM	LSTEM341-18	ww04057		BOLD:AAO3423	667[1n]	2			Yes	AMS	Australian Museum, Sydney	Crambidae	Crambinae	Chilo	Chilo orichalcociliellus						Adult	Ethanol	Host: Panicum maximum	B. Le Rue	15-Apr-2006	Kenya				Muhaka	-4.306	39.55	34	GPS		15			MUH 10
LSTEM	LSTEM342-18	ww04058		BOLD:AAO3423	667[1n]	2			Yes	AMS	Australian Museum, Sydney	Crambidae	Crambinae	Chilo	Chilo orichalcociliellus						Adult	Dried from Ethanol (to pin)	Host: Panicum maximum	B. Le Rue	15-Apr-2006	Kenya				Muhaka	-4.306	39.55	34	GPS		15			MUH 10
LSTEM	LSTEM343-18	ww04059		BOLD:AAO3423	667[0n]	2			Yes	AMS	Australian Museum, Sydney	Crambidae	Crambinae	Chilo	Chilo orichalcociliellus						Adult	Ethanol	Host: Panicum maximum	B. Le Rue	15-Nov-2007	Kenya				Muhaka	-4.312	39.548	34	GPS		15			MUH 12
LSTEM	LSTEM344-18	ww04060		BOLD:AAO3423	667[0n]	2			Yes	AMS	Australian Museum, Sydney	Crambidae	Crambinae	Chilo	Chilo orichalcociliellus						Adult	Dried from Ethanol	Host: Panicum maximum	B. Le Rue	15-Nov-2007	Kenya				Muhaka	-4.312	39.548	34	GPS		15			MUH 12
LSTEM	LSTEM345-18	ww04061		BOLD:AAO3423	667[0n]	2			Yes	AMS	Australian Museum, Sydney	Crambidae	Crambinae	Chilo	Chilo orichalcociliellus						Adult	Dried from Ethanol	Host: Panicum maximum	B. Le Rue	15-Sep-2007	Kenya				Muhaka	-4.321	39.534	45	GPS		15			MUH 25
LSTEM	LSTEM346-18	ww04062		BOLD:AAO3423	667[0n]	2			Yes	AMS	Australian Museum, Sydney	Crambidae	Crambinae	Chilo	Chilo orichalcociliellus						Adult	Ethanol	Host: Panicum maximum	B. Le Rue	15-Sep-2007	Kenya				Muhaka	-4.321	39.534	45	GPS		15			MUH 25
LSTEM	LSTEM347-18	ww04063		BOLD:AAO3423	667[0n]	2			Yes	AMS	Australian Museum, Sydney	Crambidae	Crambinae	Chilo	Chilo orichalcociliellus						Adult	Ethanol	Host: Panicum maximum	B. Le Rue	15-Sep-2007	Kenya				Muhaka	-4.321	39.534	45	GPS		15			MUH 25
LSTEM	LSTEM348-18	ww04064		BOLD:AAO3423	667[0n]	2			Yes	AMS	Australian Museum, Sydney	Crambidae	Crambinae	Chilo	Chilo orichalcociliellus						Adult	Ethanol	Host: Panicum maximum	B. Le Rue	15-Sep-2007	Kenya				Muhaka	-4.321	39.534	45	GPS		15			MUH 25
LSTEM	LSTEM349-18	ww04065		BOLD:AAO3423	653[0n]	2			No	AMS	Australian Museum, Sydney	Crambidae	Crambinae	Chilo	Chilo orichalcociliellus						Adult	Ethanol	Host: Panicum maximum	B. Le Rue	15-Sep-2007	Kenya				Muhaka	-4.321	39.534	45	GPS		15			MUH 25
LSTEM	LSTEM350-18	ww04066		BOLD:AAO3423	667[0n]	2			Yes	AMS	Australian Museum, Sydney	Crambidae	Crambinae	Chilo	Chilo orichalcociliellus						Adult	Ethanol	Host: Panicum maximum	B. Le Rue	15-Sep-2007	Kenya				Muhaka	-4.321	39.534	45	GPS		15			MUH 25
LSTEM	LSTEM351-18	ww04067		BOLD:AAO3423	667[1n]	2			Yes	AMS	Australian Museum, Sydney	Crambidae	Crambinae	Chilo	Chilo orichalcociliellus						Adult	Ethanol	Host: Panicum maximum	B. Le Rue	15-May-2007	Kenya				Muhaka	-4.303	39.544	45	GPS		15			MUH 09
LSTEM	LSTEM352-18	ww04068		BOLD:AAO3423	667[0n]	2			Yes	AMS	Australian Museum, Sydney	Crambidae	Crambinae	Chilo	Chilo orichalcociliellus						Adult	Dried from Ethanol	Host: Panicum maximum	B. Le Rue	15-May-2007	Kenya				Muhaka	-4.303	39.544	45	GPS		15			MUH 09
LSTEM	LSTEM353-18	ww04069		BOLD:AAO3423	667[0n]	2			Yes	AMS	Australian Museum, Sydney	Crambidae	Crambinae	Chilo	Chilo orichalcociliellus						Adult	Ethanol	Host: Panicum sp.2	B. Le Rue	15-Jun-2006	Kenya				Muhaka	-4.32	39.548	31	GPS		15			MUH 33
LSTEM	LSTEM354-18	ww04070		BOLD:AAO3423	546[0n]	1			No	AMS	Australian Museum, Sydney	Crambidae	Crambinae	Chilo	Chilo orichalcociliellus						Adult	Dried from Ethanol	Host: Panicum sp.2	B. Le Rue	15-Jun-2006	Kenya				Muhaka	-4.32	39.548	31	GPS		15			MUH 33
LSTEM	LSTEM355-18	ww04071		BOLD:AAO3423	667[0n]	2			Yes	AMS	Australian Museum, Sydney	Crambidae	Crambinae	Chilo	Chilo orichalcociliellus						Adult	Ethanol	Host: Panicum maximum	B. Le Rue	15-Dec-2005	Kenya				Muhaka	-4.306	39.55	34	GPS		15			MUH 10
LSTEM	LSTEM356-18	ww04072		BOLD:AAO3423	667[0n]	2			Yes	AMS	Australian Museum, Sydney	Crambidae	Crambinae	Chilo	Chilo orichalcociliellus						Adult	Dried from Ethanol	Host: Panicum maximum	B. Le Rue	15-Dec-2005	Kenya				Muhaka	-4.306	39.55	34	GPS		15			MUH 10
LSTEM	LSTEM357-18	ww04073		BOLD:AAO3423	667[0n]	2			Yes	AMS	Australian Museum, Sydney	Crambidae	Crambinae	Chilo	Chilo orichalcociliellus						Adult	Ethanol	Host: Panicum maximum	B. Le Rue	15-Apr-2006	Kenya				Muhaka	-4.303	39.552	40	GPS		15			MUH 06
LSTEM	LSTEM358-18	ww04074		BOLD:AAO3423	667[0n]	2			Yes	AMS	Australian Museum, Sydney	Crambidae	Crambinae	Chilo	Chilo orichalcociliellus						Adult	Ethanol	Host: Panicum maximum	B. Le Rue	15-Apr-2006	Kenya				Muhaka	-4.303	39.552	40	GPS		15			MUH 06
LSTEM	LSTEM359-18	ww04075		BOLD:AAO3423	667[0n]	2			Yes	AMS	Australian Museum, Sydney	Crambidae	Crambinae	Chilo	Chilo orichalcociliellus						Adult	Ethanol	Host: Panicum maximum	B. Le Rue	15-Apr-2006	Kenya				Muhaka	-4.303	39.552	40	GPS		15			MUH 06
LSTEM	LSTEM360-18	ww04076		BOLD:AAO3423	667[0n]	2			Yes	AMS	Australian Museum, Sydney	Crambidae	Crambinae	Chilo	Chilo orichalcociliellus						Adult	Ethanol	Host: Panicum maximum	B. Le Rue	15-Apr-2006	Kenya				Muhaka	-4.309	39.547	34	GPS		15			MUH 14
LSTEM	LSTEM361-18	ww04077		BOLD:AAO3423	667[0n]	2			Yes	AMS	Australian Museum, Sydney	Crambidae	Crambinae	Chilo	Chilo orichalcociliellus						Adult	Ethanol	Host: Panicum maximum	B. Le Rue	15-Apr-2006	Kenya				Muhaka	-4.309	39.547	34	GPS		15			MUH 14
LSTEM	LSTEM362-18	ww04078		BOLD:AAO3423	665[0n]	2			No	AMS	Australian Museum, Sydney	Crambidae	Crambinae	Chilo	Chilo orichalcociliellus						Adult	Dried from Ethanol	Host: Panicum maximum	B. Le Rue	15-Apr-2006	Kenya				Muhaka	-4.309	39.547	34	GPS		15			MUH 14
LSTEM	LSTEM363-18	ww04080		BOLD:AAO3423	667[0n]	2			Yes	AMS	Australian Museum, Sydney	Crambidae	Crambinae	Chilo	Chilo orichalcociliellus						Adult	Ethanol	Host: Panicum maximum	B. Le Rue	15-Sep-2006	Kenya				Muhaka	-4.312	39.548	34	GPS		15			MUH 12
LSTEM	LSTEM364-18	ww04081		BOLD:AAO3423	667[0n]	2			Yes	AMS	Australian Museum, Sydney	Crambidae	Crambinae	Chilo	Chilo orichalcociliellus						Adult	Dried from Ethanol	Host: Panicum maximum	B. Le Rue	15-Sep-2006	Kenya				Muhaka	-4.312	39.548	34	GPS		15			MUH 12
LSTEM	LSTEM365-18	ww04082		BOLD:ADN4997	667[0n]	2			Yes	AMS	Australian Museum, Sydney	Crambidae	Crambinae	Chilo	Chilo sp_AM16			DNA barcode			Adult	Ethanol	Host: Setaria sp.	B. Le Rue	15-Nov-2005	Cameroon				Akometam	3.462	11.578	669			15			Akometam
LSTEM	LSTEM366-18	ww04083		BOLD:ADN4997	667[0n]	2			Yes	AMS	Australian Museum, Sydney	Crambidae	Crambinae	Chilo	Chilo sp_AM16			DNA barcode			Adult	Ethanol	Host: Setaria sp.	B. Le Rue	15-Nov-2005	Cameroon				Akometam	3.462	11.578	669			15			Akometam
LSTEM	LSTEM367-18	ww04084		BOLD:ADN4997	667[0n]	2			Yes	AMS	Australian Museum, Sydney	Crambidae	Crambinae	Chilo	Chilo sp_AM16			DNA barcode			Adult	Ethanol	Host: Setaria sp.	B. Le Rue	15-Nov-2005	Cameroon				Akometam	3.462	11.578	669			15			Akometam
LSTEM	LSTEM368-18	ww04085		BOLD:ADN4997	605[0n]	2			No	AMS	Australian Museum, Sydney	Crambidae	Crambinae	Chilo	Chilo sp_AM16			DNA barcode			Adult	Ethanol	Host: Setaria sp.	B. Le Rue	15-Nov-2005	Cameroon				Akometam	3.462	11.578	669			15			Akometam
LSTEM	LSTEM369-18	ww04086		BOLD:AAO3423	546[0n]	2			Yes	AMS	Australian Museum, Sydney	Crambidae	Crambinae	Chilo	Chilo orichalcociliellus						Adult	Ethanol	Host: Setaria sp.	B. Le Rue	15-Nov-2005
LSTEM	LSTEM370-18	ww04087		BOLD:ADN4997	628[0n]	2			Yes	AMS	Australian Museum, Sydney	Crambidae	Crambinae	Chilo	Chilo sp_AM16			DNA barcode			Adult	Ethanol	Host: Setaria sp.	B. Le Rue	15-Nov-2005	Cameroon				Akometam	3.462	11.578	669			15			Akometam
LSTEM	LSTEM371-18	ww04089		BOLD:AAO3423	606[0n]	2			Yes	AMS	Australian Museum, Sydney	Crambidae	Crambinae	Chilo	Chilo orichalcociliellus						Pupa	Ethanol	Host: Setaria sp.	B. Le Rue	15-Nov-2005					Akometam
LSTEM	LSTEM372-18	ww04090		BOLD:AAO3423	667[0n]	2			Yes	AMS	Australian Museum, Sydney	Crambidae	Crambinae	Chilo	Chilo orichalcociliellus						Adult	Ethanol	Host: Panicum maximum	B. Le Rue	15-May-2007	Kenya				Muhaka	-4.321	39.534	45	GPS		15			MUH 25
LSTEM	LSTEM373-18	ww04091		BOLD:AAO3423	667[0n]	2			Yes	AMS	Australian Museum, Sydney	Crambidae	Crambinae	Chilo	Chilo orichalcociliellus						Adult	Ethanol	Host: Panicum maximum	B. Le Rue	15-May-2007	Kenya				Muhaka	-4.321	39.534	45	GPS		15			MUH 25
LSTEM	LSTEM374-18	ww04092		BOLD:AAO3423	667[0n]	2			Yes	AMS	Australian Museum, Sydney	Crambidae	Crambinae	Chilo	Chilo orichalcociliellus						Adult	Ethanol	Host: Panicum maximum	B. Le Rue	15-May-2007	Kenya				Muhaka	-4.321	39.534	45	GPS		15			MUH 25
LSTEM	LSTEM375-18	ww04093		BOLD:AAO3423	667[0n]	2			Yes	AMS	Australian Museum, Sydney	Crambidae	Crambinae	Chilo	Chilo orichalcociliellus						Adult	Ethanol		B. Le Rue	15-Apr-2006	Kenya				Muhaka	-4.32	39.53	40	GPS		15			MUH 21
LSTEM	LSTEM376-18	ww04094		BOLD:AAO3423	648[0n]	2			Yes	AMS	Australian Museum, Sydney	Crambidae	Crambinae	Chilo	Chilo orichalcociliellus						Adult	Ethanol		B. Le Rue	15-Apr-2006	Kenya				Muhaka	-4.32	39.53	40	GPS		15			MUH 21
LSTEM	LSTEM377-18	ww04096		BOLD:AAO3423	667[0n]	2			Yes	AMS	Australian Museum, Sydney	Crambidae	Crambinae	Chilo	Chilo orichalcociliellus						Pupa	Ethanol		B. Le Rue	15-Apr-2006	Kenya				Muhaka	-4.32	39.53	40	GPS		15			MUH 21
LSTEM	LSTEM378-18	ww04097		BOLD:AAO3423	667[0n]	2			Yes	AMS	Australian Museum, Sydney	Crambidae	Crambinae	Chilo	Chilo orichalcociliellus						Adult	Ethanol	Host: Panicum maximum	B. Le Rue	15-Dec-2006	Kenya				Muhaka	-4.305	39.553	26	GPS		15			MUH 05
LSTEM	LSTEM379-18	ww04098		BOLD:AAO3423	667[0n]	2			Yes	AMS	Australian Museum, Sydney	Crambidae	Crambinae	Chilo	Chilo orichalcociliellus						Adult	Ethanol	Host: Panicum maximum	B. Le Rue	15-Dec-2006	Kenya				Muhaka	-4.305	39.553	26	GPS		15			MUH 05
LSTEM	LSTEM380-18	ww04099		BOLD:AAO3423	667[0n]	2			Yes	AMS	Australian Museum, Sydney	Crambidae	Crambinae	Chilo	Chilo orichalcociliellus						Adult	Ethanol	Host: Panicum maximum	B. Le Rue	15-Dec-2006	Kenya				Muhaka	-4.305	39.553	26	GPS		15			MUH 05
LSTEM	LSTEM381-18	ww04100		BOLD:AAO3423	667[0n]	2			Yes	AMS	Australian Museum, Sydney	Crambidae	Crambinae	Chilo	Chilo orichalcociliellus						Pupa	Ethanol	Host: Panicum maximum	B. Le Rue	15-Dec-2006	Kenya				Muhaka	-4.305	39.553	26	GPS		15			MUH 05
LSTEM	LSTEM382-18	ww04101		BOLD:ADN4997	667[0n]	2			Yes	AMS	Australian Museum, Sydney	Crambidae	Crambinae	Chilo	Chilo sp_AM16			DNA barcode			Adult	Ethanol	Host: Setaria sp.	B. Le Rue	15-Nov-2005	Cameroon				Awae	3.58	11.612	641			15			Awae
LSTEM	LSTEM383-18	ww04103		BOLD:ADN4997	667[0n]	2			Yes	AMS	Australian Museum, Sydney	Crambidae	Crambinae	Chilo	Chilo sp_AM16			DNA barcode			Adult	Pinned from Ethanol	Host: Setaria sp.	B. Le Rue	15-Nov-2005	Cameroon				Awae	3.58	11.612	641			15			Awae
LSTEM	LSTEM384-18	ww04104		BOLD:ADN4997	667[0n]	2			Yes	AMS	Australian Museum, Sydney	Crambidae	Crambinae	Chilo	Chilo sp_AM16			DNA barcode			Adult	Ethanol	Host: Setaria sp.	B. Le Rue	15-Nov-2005	Cameroon				Awae	3.58	11.612	641			15			Awae
LSTEM	LSTEM385-18	ww04111		BOLD:AAO3423	653[0n]	2			No	AMS	Australian Museum, Sydney	Crambidae	Crambinae	Chilo	Chilo orichalcociliellus						Adult	Ethanol	Host: Panicum maximum	B. Le Rue	15-Dec-2006	Kenya				Muhaka	-4.315	39.535	38	GPS		15			MUH 07
LSTEM	LSTEM386-18	ww04113		BOLD:AAO3423	667[0n]	2			Yes	AMS	Australian Museum, Sydney	Crambidae	Crambinae	Chilo	Chilo orichalcociliellus						Adult	Ethanol	Host: Panicum maximum	B. Le Rue	15-Dec-2006	Kenya				Muhaka	-4.317	39.525	39	GPS		15			MUH 17
LSTEM	LSTEM387-18	ww04114		BOLD:AAO3423	596[1n]	2			Yes	AMS	Australian Museum, Sydney	Crambidae	Crambinae	Chilo	Chilo orichalcociliellus						Adult	Ethanol	Host: Panicum maximum	B. Le Rue	15-Dec-2006	Kenya				Muhaka	-4.317	39.525	39	GPS		15			MUH 17
LSTEM	LSTEM388-18	ww04115		BOLD:AAO3423	667[0n]	2			Yes	AMS	Australian Museum, Sydney	Crambidae	Crambinae	Chilo	Chilo orichalcociliellus						Adult	Ethanol	Host: Panicum maximum	B. Le Rue	15-Dec-2006	Kenya				Muhaka	-4.317	39.525	39	GPS		15			MUH 17
LSTEM	LSTEM389-18	ww04116		BOLD:AAO3423	667[0n]	2			Yes	AMS	Australian Museum, Sydney	Crambidae	Crambinae	Chilo	Chilo orichalcociliellus						Adult	Ethanol	Host: Panicum maximum	B. Le Rue	15-Dec-2006	Kenya				Muhaka	-4.317	39.525	39	GPS		15			MUH 17
LSTEM	LSTEM390-18	ww04117		BOLD:AAO3423	667[0n]	2			Yes	AMS	Australian Museum, Sydney	Crambidae	Crambinae	Chilo	Chilo orichalcociliellus						Adult	Dried from Ethanol	Host: Panicum maximum	B. Le Rue	15-Dec-2006	Kenya				Muhaka	-4.317	39.525	39	GPS		15			MUH 17
LSTEM	LSTEM391-18	ww04118		BOLD:AAO3423	667[1n]	2			Yes	AMS	Australian Museum, Sydney	Crambidae	Crambinae	Chilo	Chilo orichalcociliellus						Adult	Ethanol	Host: Panicum maximum	B. Le Rue	15-May-2007	Kenya				Muhaka	-4.334	39.55	35	GPS		15			MUH 11
LSTEM	LSTEM392-18	ww04119		BOLD:AAO3423	667[0n]	2			Yes	AMS	Australian Museum, Sydney	Crambidae	Crambinae	Chilo	Chilo orichalcociliellus						Adult	Dried from Ethanol	Host: Panicum maximum	B. Le Rue	15-May-2007	Kenya				Muhaka	-4.334	39.55	35	GPS		15			MUH 11
LSTEM	LSTEM393-18	ww05532		BOLD:ABW3094	653[0n]	2			Yes	ASCU	Agricultural Scientific Collections Unit, New South Wales	Noctuidae	Acronictinae	Bathytricha	Bathytricha sp.						Larva	Ethanol	Host: Zea mays	NSW DPI	02-Jul-2009	Australia	New South Wales			Darlington Point	-34.6	146	120	Google Earth	20	182		20km
LSTEM	LSTEM394-18	ww05561		BOLD:AAO3423	564[0n]	2		1	Yes	AMS	Australian Museum, Sydney	Crambidae	Crambinae	Chilo	Chilo orichalcociliellus	Bruno Le Rue					Adult	Pinned, abdomen lost	host: Panicum maximum	B. Le Rue	15-Mar-2007	Tanzania				Mwarnsembe	-7.3	39.093	133	GPS		15
LSTEM	LSTEM395-18	ww05562		BOLD:AAO3423	597[0n]	2		1	No	AMS	Australian Museum, Sydney	Crambidae	Crambinae	Chilo	Chilo orichalcociliellus	Bruno Le Rue					Adult	Pinned	host: Panicum maximum	B. Le Rue	15-Mar-2007	Tanzania				Nangoo	-10.458	39.094	265	GPS		15
LSTEM	LSTEM396-18	ww05563		BOLD:ADO5452	635[0n]	2		1	Yes	AMS	Australian Museum, Sydney	Crambidae	Crambinae	Chilo	Chilo quirimbellus			DNA barcode			Adult	Pinned	host: Panicum maximum	B. Le Rue	15-Mar-2007
LSTEM	LSTEM397-18	ww05565		BOLD:AAO3423	586[0n]	2		1	Yes	AMS	Australian Museum, Sydney	Crambidae	Crambinae	Chilo	Chilo orichalcociliellus	Bruno Le Rue					Adult	Pinned	host: Pennisetum purpureum	B. Le Rue	15-Mar-2007	Tanzania				Rufiji River	-8.011	38.967	16			15
LSTEM	LSTEM398-18	ww05566		BOLD:AAO3423	517[0n]	4		1	Yes	AMS	Australian Museum, Sydney	Crambidae	Crambinae	Chilo	Chilo orichalcociliellus	Bruno Le Rue					Adult	Pinned	Host: Rottboellia cochinchinensis	B. Le Rue	15-Mar-2007	Tanzania				Kibaoni	-9.331	39.487	160	GPS		15
LSTEM	LSTEM399-18	ww05567		BOLD:AAO3423	517[0n]	4		1	Yes	AMS	Australian Museum, Sydney	Crambidae	Crambinae	Chilo	Chilo orichalcociliellus	Bruno Le Rue					Adult	Pinned	host: Sorghum arundinaceum	B. Le Rue	15-Mar-2007	Tanzania				Rufiji River	-8.011	38.967	16			15
LSTEM	LSTEM400-18	ww05568		BOLD:AAO3423	517[1n]	4		1	Yes	AMS	Australian Museum, Sydney	Crambidae	Crambinae	Chilo	Chilo thyrsis			DNA barcode			Adult	Pinned, abdomen lost	host: Rottboellia cochinchinensis	B. Le Rue	15-Mar-2007	Tanzania				Rufiji River	-8.011	38.967	16			15
LSTEM	LSTEM401-18	ww05569		BOLD:ADM9267	603[0n]	2		1	Yes	AMS	Australian Museum, Sydney	Crambidae	Crambinae	Chilo	Chilo sp_AM15			DNA barcode			Adult	Pinned, abdomen lost	host: Rottboellia cochinchinensis	B. Le Rue	15-Mar-2007	Tanzania				Lutukila	-9.988	35.631	940	GPS		15			Lutukila 1
LSTEM	LSTEM402-18	ww05570			500[2n]	2		1	Yes	AMS	Australian Museum, Sydney	Crambidae	Crambinae	Chilo	Chilo orichalcociliellus	Bruno Le Rue					Adult	Pinned, abdomen lost	host: Rottboellia cochinchinensis	B. Le Rue	15-Mar-2007	Tanzania				Rufiji River	-8.011	38.967	16			15
LSTEM	LSTEM403-18	ww05571		BOLD:ADO5452	517[1n]	4		1	Yes	AMS	Australian Museum, Sydney	Crambidae	Crambinae	Chilo	Chilo quirimbellus			DNA barcode			Adult	Pinned, abdomen lost	host: Echinochloa pyramidalis	B. Le Rue	15-Mar-2007
LSTEM	LSTEM404-18	ww05572		BOLD:ADO5452	583[0n]	2		1	Yes	AMS	Australian Museum, Sydney	Crambidae	Crambinae	Chilo	Chilo quirimbellus	Stacey J. Anderson	Stacey.Anderson@agriculture.gov.au	Morphology, genitalia			Adult	Pinned	host: Echinochloa pyramidalis	B. Le Rue	15-Mar-2007
LSTEM	LSTEM405-18	ww05573		BOLD:ADM9267	567[0n]	2		1	Yes	AMS	Australian Museum, Sydney	Crambidae	Crambinae	Chilo	Chilo sp_AM15			DNA barcode			Adult	Pinned	host: Echinochloa pyramidalis	B. Le Rue	15-Mar-2007	Tanzania				Utwango	-10.566	35.854	958	GPS		15
LSTEM	LSTEM406-18	ww05575		BOLD:AAO3423	517[5n]	4		1	Yes	AMS	Australian Museum, Sydney	Crambidae	Crambinae	Chilo	Chilo thyrsis	Stacey J. Anderson	Stacey.Anderson@agriculture.gov.au	Morphology, genitalia			Adult	Pinned	host: Panicum maximum	B. Le Rue	15-Mar-2007	Tanzania				Mkuranga	-7.135	39.19	121	GPS		15
LSTEM	LSTEM407-18	ww05577		BOLD:ADM9267	593[1n]	4		1	No	AMS	Australian Museum, Sydney	Crambidae	Crambinae	Chilo	Chilo sp_AM15			DNA barcode			Adult	Pinned	host: Cymbopogon gayanus	B. Le Rue	15-Mar-2007	Tanzania				Lutukila	-9.742	35.306	1444	GPS		15			Lutukila 3
LSTEM	LSTEM408-18	ww05579		BOLD:AAO3423	619[0n]	2		1	Yes	AMS	Australian Museum, Sydney	Crambidae	Crambinae	Chilo	Chilo orichalcociliellus	Bruno Le Rue					Adult	Pinned	host: Panicum maximum	B. Le Rue	15-Dec-2006	Kenya				Ngoliba	-1.071	37.303	1405	GPS		15
LSTEM	LSTEM409-18	ww05580		BOLD:ADO2053	638[0n]	2		1	Yes	AMS	Australian Museum, Sydney	Crambidae	Crambinae	Chilo	Chilo sp_AM13			DNA barcode			Adult	Pinned	host: Panicum maximum	B. Le Rue	15-Dec-2006	Kenya				Nguramani	-1.764	36.066	781	GPS		15
LSTEM	LSTEM410-18	ww05581		BOLD:ADO2053	629[0n]	2		1	Yes	AMS	Australian Museum, Sydney	Crambidae	Crambinae	Chilo	Chilo sp_AM13			DNA barcode			Adult	Pinned	host: Panicum maximum	B. Le Rue	15-Dec-2006	Kenya				Ruiru	-0.091	36.911	1568			15
LSTEM	LSTEM411-18	ww05584		BOLD:AAO3423	515[0n]	2		1	No	AMS	Australian Museum, Sydney	Crambidae	Crambinae	Chilo	Chilo orichalcociliellus	Stacey J. Anderson	Stacey.Anderson@agriculture.gov.au	Morphology, genitalia			Adult	Pinned	host: Panicum maximum	B. Le Rue	15-Apr-2007	Tanzania			Zanzibar	Mtwango	-6.177	39.281	15	GPS		15
LSTEM	LSTEM412-18	ww05588		BOLD:AAO3423	593[0n]	2		1	Yes	AMS	Australian Museum, Sydney	Crambidae	Crambinae	Chilo	Chilo orichalcociliellus	Bruno Le Rue					Adult	Pinned, abdomen lost	host: Setaria megaphylla	B. Le Rue	15-Jan-2007	South Africa				Lotanyanda	-23.062	30.247	672	GPS		15
LSTEM	LSTEM413-18	ww05592		BOLD:AAO3423	517[0n]	4		1	Yes	AMS	Australian Museum, Sydney	Crambidae	Crambinae	Chilo	Chilo orichalcociliellus	Stacey J. Anderson	Stacey.Anderson@agriculture.gov.au	Morphology, genitalia			Adult	Pinned	host: NG5	B. Le Rue	15-Jan-2007	South Africa				Lotanyanda	-23.062	30.247	672	GPS		15
LSTEM	LSTEM414-18	ww05593		BOLD:AAO3423	597[0n]	2		1	Yes	AMS	Australian Museum, Sydney	Crambidae	Crambinae	Chilo	Chilo orichalcociliellus	Bruno Le Rue					Adult	Pinned	host: NG5	B. Le Rue	15-Jan-2007	South Africa				Lotanyanda	-23.062	30.247	672	GPS		15
LSTEM	LSTEM415-18	ww05594		BOLD:AAO3423	601[0n]	2		1	Yes	AMS	Australian Museum, Sydney	Crambidae	Crambinae	Chilo	Chilo orichalcociliellus	Bruno Le Rue					Adult	Pinned	host: NG5	B. Le Rue	15-Jan-2007	South Africa				Lotanyanda	-23.062	30.247	672	GPS		15
LSTEM	LSTEM416-18	ww05595		BOLD:AAO3423	584[0n]	2		1	Yes	AMS	Australian Museum, Sydney	Crambidae	Crambinae	Chilo	Chilo orichalcociliellus	Stacey J. Anderson	Stacey.Anderson@agriculture.gov.au	Morphology, genitalia			Adult	Pinned	host: NG5	B. Le Rue	15-Jan-2007	South Africa				Lotanyanda	-23.062	30.247	672	GPS		15
LSTEM	LSTEM417-18	ww05596		BOLD:ADN4998	569[0n]	2		1	Yes	AMS	Australian Museum, Sydney	Crambidae	Crambinae	Chilo	Chilo sp_AM16			DNA barcode			Adult	Pinned	Host: Setaria megaphylla	B. Le Rue	15-Dec-2007	Cameroon				Buea	4.169	9.242	1010	GPS		15
LSTEM	LSTEM418-18	ww05597		BOLD:AAO3423	568[0n]	2			Yes	AMS	Australian Museum, Sydney	Crambidae	Crambinae	Chilo	Chilo orichalcociliellus	Bruno Le Rue					Adult	Ethanol		B. Le Rue	15-Apr-2006	Kenya				Muhaka	-4.3	39.5		GPS		15
LSTEM	LSTEM419-18	ww05598			492[0n]	2		1	No	AMS	Australian Museum, Sydney	Crambidae	Crambinae	Chilo	Chilo orichalcociliellus	Bruno Le Rue					Adult	Pinned from Ethanol	host: Zea mays	B. Le Rue	15-Apr-2006	Kenya				Muhaka	-4.3	39.5		GPS		15			22 # 15
LSTEM	LSTEM420-18	ww05599		BOLD:AAO3423	583[0n]	2			Yes	AMS	Australian Museum, Sydney	Crambidae	Crambinae	Chilo	Chilo orichalcociliellus	Bruno Le Rue					Adult	Ethanol		B. Le Rue	15-Apr-2006	Kenya				Muhaka	-4.3	39.5		GPS		15
LSTEM	LSTEM421-18	ww05601		BOLD:AAO3423	585[0n]	2			Yes	AMS	Australian Museum, Sydney	Crambidae	Crambinae	Chilo	Chilo orichalcociliellus	Bruno Le Rue					Adult	Ethanol	host: Zea mays	B. Le Rue	15-Apr-2006	Kenya				Muhaka	-4.3	39.5		GPS		15			8 # 13
LSTEM	LSTEM422-18	ww05602		BOLD:AAO3423	602[0n]	2			Yes	AMS	Australian Museum, Sydney	Crambidae	Crambinae	Chilo	Chilo orichalcociliellus	Bruno Le Rue					Adult	Ethanol		B. Le Rue	15-Apr-2006	Kenya				Muhaka	-4.3	39.5		GPS		15
LSTEM	LSTEM423-18	ww05603		BOLD:AAO3423	584[0n]	2			Yes	AMS	Australian Museum, Sydney	Crambidae	Crambinae	Chilo	Chilo orichalcociliellus	Bruno Le Rue					Adult	Ethanol		B. Le Rue	15-Apr-2006	Kenya				Muhaka	-4.3	39.5		GPS		15
LSTEM	LSTEM424-18	ww05604		BOLD:AAO3423	627[0n]	2			Yes	AMS	Australian Museum, Sydney	Crambidae	Crambinae	Chilo	Chilo orichalcociliellus	Bruno Le Rue					Adult	Ethanol		B. Le Rue	15-Apr-2006	Kenya				Muhaka	-4.3	39.5		GPS		15
LSTEM	LSTEM425-18	ww05605		BOLD:AAO3423	569[0n]	2			Yes	AMS	Australian Museum, Sydney	Crambidae	Crambinae	Chilo	Chilo orichalcociliellus	Bruno Le Rue					Adult	Ethanol		B. Le Rue	15-Apr-2006	Kenya				Muhaka	-4.3	39.5		GPS		15
LSTEM	LSTEM426-18	AMSww06125		BOLD:ADN0404	559[0n]	2		1	No	AMS	Australian Museum, Sydney	Crambidae	Crambinae	Chilo	Chilo sp_AM12			DNA barcode			Adult	Pinned		D.J.L. Agassiz	22-Jul-2000	Uganda		Western	Murchison Falls N.P.	Sambiya Lodge	2.182	31.698	800
LSTEM	LSTEM427-18	AMSww06126		BOLD:AAO3423	540[0n]	4		1	Yes	AMS	Australian Museum, Sydney	Crambidae	Crambinae	Chilo	Chilo orichalcociliellus	Bruno Le Rue					Adult	Pinned		D.J.L. Agassiz	17-Aug-2000	Tanzania		East Usamaras	Tanga	Sigi River	-5	38	600	GPS
LSTEM	LSTEM428-18	AMSww06127		BOLD:AAN5677	585[0n]	4		1	Yes	AMS	Australian Museum, Sydney	Crambidae	Crambinae	Chilo	Chilo partellus	Bruno Le Rue					Adult	Pinned		D.J.L. Agassiz	19-Oct-2004	Kenya		Coast	Mwabungu	Site 1	-4.35	39.55	0	GPS
LSTEM	LSTEM429-18	AMSww06128		BOLD:AAE1174	559[0n]	4		1	Yes	AMS	Australian Museum, Sydney										Adult	Pinned		D.J.L. Agassiz	15-Jan-2000	Kenya		Rift Valley	Kaptagat		0.44	35.45	2100	GPS
LSTEM	LSTEM430-18	AMSww06129		BOLD:AAE1174	559[0n]	4		1	Yes	AMS	Australian Museum, Sydney										Adult	Pinned		D.J.L. Agassiz	22-Jul-2000	Uganda		Western	Murchison Falls N.P.	Sambiya Lodge	2.182	31.698	800
LSTEM	LSTEM431-18	AMSww06131		BOLD:ADO1769	667[0n]	2		1	Yes	AMS	Australian Museum, Sydney										Adult	Pinned		D.J.L. Agassiz	26-Apr-2001	Tanzania		Tanga	Amani		-5.101	38.653	500	GPS
LSTEM	LSTEM432-18	AMSww06132		BOLD:ADO1232	600[0n]	2		1	No	AMS	Australian Museum, Sydney										Adult	Pinned		D.J.L. Agassiz	27-Apr-2001	Tanzania		Tanga	Amani		-5.101	38.653	500	GPS
LSTEM	LSTEM433-18	AMSww06133		BOLD:ADO0841	559[0n]	4		1	Yes	AMS	Australian Museum, Sydney										Adult	Pinned		D.J.L. Agassiz	29-Oct-2003	Kenya		Rift Valley	Gilgil		-0.483	36.383	2100	GPS
LSTEM	LSTEM434-18	AMSww06134		BOLD:ADO0841	559[0n]	4		1	Yes	AMS	Australian Museum, Sydney										Adult	Pinned		D.J.L. Agassiz	12-Dec-2002	Malawi			Ntchisi		-13.367	34	1500	GPS
LSTEM	LSTEM435-18	AMSww06135		BOLD:AAO3423	559[0n]	4		1	Yes	AMS	Australian Museum, Sydney	Crambidae	Crambinae	Chilo	Chilo orichalcociliellus	Bruno Le Rue					Adult	Pinned		D.J.L. Agassiz	08-Dec-2002	Malawi			Mt. Mulanje		-15.967	35.65	1000	GPS
LSTEM	LSTEM436-18	AMSww06136		BOLD:ADN4088	667[0n]	2			Yes	AMS	Australian Museum, Sydney										Adult	Pinned		D.J.L. Agassiz	13-Dec-2002	Malawi			Dzalanyama		-14.25	33.45	1250	GPS
LSTEM	LSTEM437-18	AMSww06137		BOLD:ADO5449	667[0n]	2		1	Yes	AMS	Australian Museum, Sydney										Adult	Pinned		D.J.L. Agassiz	08-Dec-2002	Malawi			Mt. Mulanje		-15.967	35.65	1000	GPS
LSTEM	LSTEM438-18	AMSww06139		BOLD:AAE1174	667[0n]	2		1	Yes	AMS	Australian Museum, Sydney										Adult	Pinned		D.J.L. Agassiz	30-Apr-2003	Kenya		Rift Valley	Rumuruti		0.333	36.583	1800	GPS
LSTEM	LSTEM439-18	AMSww06140		BOLD:AAN5677	667[0n]	2		1	Yes	AMS	Australian Museum, Sydney	Crambidae	Crambinae	Chilo	Chilo partellus						Adult	Pinned		D.J.L. Agassiz	19-Nov-2004	Kenya		Coast	Mwabungu	Site 1	-4.35	39.55	0	GPS
LSTEM	LSTEM440-18	AMSww06141		BOLD:AAN5677	627[0n]	2		1	No	AMS	Australian Museum, Sydney	Crambidae	Crambinae	Chilo	Chilo partellus						Adult	Pinned		D.J.L. Agassiz	20-Nov-2004	Kenya		Coast	Mwabungu	Site 1	-4.35	39.55	0	GPS
LSTEM	LSTEM441-18	AMSww06142		BOLD:AAO3423	667[0n]	2		1	Yes	AMS	Australian Museum, Sydney	Crambidae	Crambinae	Chilo	Chilo orichalcociliellus	Bruno Le Rue					Adult	Pinned	host: Panicum maximum	B. Le Rue	15-May-2008	Kenya			Shimba	Site 2	-2.162	37.592		Google Earth	10			10km
LSTEM	LSTEM442-18	AMSww06143		BOLD:ADM9267	667[0n]	2		1	Yes	AMS	Australian Museum, Sydney	Crambidae	Crambinae	Chilo	Chilo sp_AM15			DNA barcode			Adult	Pinned	host: Echinochloa pyramidalis	B. Le Rue	15-Mar-2008	Tanzania			Hwiliwa
LSTEM	LSTEM443-18	AMSww06144		BOLD:AAO3423	559[0n]	4		1	Yes	AMS	Australian Museum, Sydney	Crambidae	Crambinae	Chilo	Chilo orichalcociliellus	Bruno Le Rue					Adult	Pinned	host: Panicum maximum	B. Le Rue	15-Feb-2008	Tanzania			Wami		-6.25	38.39		Google Earth	20			20km
LSTEM	LSTEM444-18	AMSww06145		BOLD:ADO1445	661[1n]	2		1	No	AMS	Australian Museum, Sydney	Crambidae	Crambinae	Chilo	Chilo sp_AM11			DNA barcode			Adult	Pinned	host: Panicum maximum	B. Le Rue	15-Mar-2008	Tanzania			Mkafu		-4.55	30.06		Google Earth	20			20km
LSTEM	LSTEM445-18	AMSww06147		BOLD:AAO3423	667[0n]	2		1	Yes	AMS	Australian Museum, Sydney	Crambidae	Crambinae	Chilo	Chilo orichalcociliellus	Bruno Le Rue					Adult	Pinned	host: Panicum maximum	B. Le Rue	15-Mar-2008	Tanzania			Lubaga		-1.92	32.91		Google Earth	20			20km
LSTEM	LSTEM446-18	AMSww06148		BOLD:ADM9267	667[0n]	2			Yes	AMS	Australian Museum, Sydney	Crambidae	Crambinae	Chilo	Chilo sp_AM15			DNA barcode			Adult	Pinned	host: Panicum maximum	B. Le Rue	15-Mar-2008	Tanzania			Lubaga		-1.92	32.91		Google Earth	20			20km
LSTEM	LSTEM447-18	AMSww06149		BOLD:ADM9267	667[0n]	2		1	Yes	AMS	Australian Museum, Sydney	Crambidae	Crambinae	Chilo	Chilo sp_AM15			DNA barcode			Adult	Pinned	host: Setaria sphacelata	B. Le Rue	15-Mar-2008	Tanzania			Kifanya		-9.55	35.12		Google Earth	20			20km
LSTEM	LSTEM448-18	AMSww06150		BOLD:ADM9267	626[0n]	2		1	No	AMS	Australian Museum, Sydney	Crambidae	Crambinae	Chilo	Chilo sp_AM15			DNA barcode			Adult	Pinned	host: Setaria sphacelata	B. Le Rue	15-Mar-2008	Tanzania			Kifanya		-9.55	35.12		Google Earth	20			20km
LSTEM	LSTEM449-18	AMSww06151		BOLD:ADO2088	667[0n]	2		1	Yes	AMS	Australian Museum, Sydney	Crambidae	Crambinae	Chilo	Chilo diffusilineus			DNA barcode			Adult	Pinned	host: Hyporrhenia hirta	B. Le Rue	15-Feb-2008	Tanzania			Dodoma	Site 1	-6.166	35.747		Google Earth	20			20km
LSTEM	LSTEM450-18	AMSww06152		BOLD:ADO2088	667[0n]	2		1	Yes	AMS	Australian Museum, Sydney	Crambidae	Crambinae	Chilo	Chilo diffusilineus			DNA barcode			Adult	Pinned	host: Hyporrhenia hirta	B. Le Rue	15-Feb-2008	Tanzania			Dodoma	Site 1	-6.166	35.747		Google Earth	20			20km
LSTEM	LSTEM451-18	AMSww06154		BOLD:ADM9267	628[1n]	2		1	No	AMS	Australian Museum, Sydney	Crambidae	Crambinae	Chilo	Chilo sp_AM15			DNA barcode			Adult	Pinned	host: Panicum maximum	B. Le Rue	15-Mar-2008	Tanzania			Mbugani		-2.98	34.99		Google Earth	10			10km
LSTEM	LSTEM452-18	AMSww06155		BOLD:ADM9267	667[0n]	2		1	Yes	AMS	Australian Museum, Sydney	Crambidae	Crambinae	Chilo	Chilo sp_AM15			DNA barcode			Adult	Pinned	host: Setaria sphacelata	B. Le Rue	15-Mar-2008	Tanzania			Lilomwi		-9.603	35.181
LSTEM	LSTEM453-18	AMSww06156		BOLD:ADO2088	667[0n]	2		1	Yes	AMS	Australian Museum, Sydney	Crambidae	Crambinae	Chilo	Chilo diffusilineus	Stacey J. Anderson	Stacey.Anderson@agriculture.gov.au	Morphology, genitalia			Adult	Pinned	host: Echinochloa pyramidalis	B. Le Rue	15-Feb-2008	Tanzania			Chalinze	Site 1	-6.64	38.35		Google Earth	20			20km
LSTEM	LSTEM454-18	AMSww06157		BOLD:ADM9267	667[1n]	2		1	No	AMS	Australian Museum, Sydney	Crambidae	Crambinae	Chilo	Chilo sp_AM15			DNA barcode			Adult	Pinned	host: Echinochloa pyramidalis	B. Le Rue	15-Feb-2008	Tanzania			Chalinze	Site 1	-6.64	38.35		Google Earth	20			20km
LSTEM	LSTEM455-18	AMSww06158		BOLD:ADO2088	667[0n]	2		1	Yes	AMS	Australian Museum, Sydney	Crambidae	Crambinae	Chilo	Chilo diffusilineus			DNA barcode			Adult	Pinned	host: Oryza sp.	B. Le Rue	15-Feb-2008	Tanzania			Mkurabi
LSTEM	LSTEM456-18	AMSww06159		BOLD:AAO3423	627[0n]	2		1	No	AMS	Australian Museum, Sydney	Crambidae	Crambinae	Chilo	Chilo orichalcociliellus	Bruno Le Rue					Adult	Pinned	host: Panicum maximum	B. Le Rue	15-May-2008	Tanzania		Zanzibar	Bwawani		-6.157	39.2		Google Earth	1			1km
LSTEM	LSTEM457-18	AMSww06160		BOLD:AAO3423	667[0n]	2		1	Yes	AMS	Australian Museum, Sydney	Crambidae	Crambinae	Chilo	Chilo orichalcociliellus	Bruno Le Rue					Adult	Pinned	host: Panicum maximum	B. Le Rue, P. Le Gall	15-Dec-2007
LSTEM	LSTEM458-18	AMSww06161		BOLD:ADN4998	667[0n]	2		1	Yes	AMS	Australian Museum, Sydney	Crambidae	Crambinae	Chilo	Chilo sp_AM16			DNA barcode			Adult	Pinned	host: Setaria megaphylla	B. Le Rue, P. Le Gall	15-Dec-2007	Cameroon			Buteuana
LSTEM	LSTEM459-18	AMSww06162		BOLD:ADN4998	626[0n]	2		1	No	AMS	Australian Museum, Sydney	Crambidae	Crambinae	Chilo	Chilo sp_AM16			DNA barcode			Adult	Pinned	host: Melinis minutiflora	B. Le Rue	15-Nov-2007	Cameroon			Din
LSTEM	LSTEM460-18	AMSww06163		BOLD:ADN4998	667[0n]	2			Yes	AMS	Australian Museum, Sydney	Crambidae	Crambinae	Chilo	Chilo sp_AM16			DNA barcode			Adult	Pinned	host: Setaria megaphylla	B. Le Rue, P. Le Gall	15-Dec-2007	Cameroon			Buea		4.154	9.262		Google Earth	10			10km
LSTEM	LSTEM461-18	AMSww06164		BOLD:ACR8222	631[0n]	2		1	No	AMS	Australian Museum, Sydney	Crambidae	Crambinae	Chilo	Chilo sp_AM08			DNA barcode			Adult	Pinned	host: Echinochloa pyramidalis	B. Le Rue, P. Le Gall	15-Nov-2007	Cameroon			Yaounde Lake		3.865	11.511		Google Earth	1			1km
LSTEM	LSTEM462-18	AMSww06165		BOLD:ACR8222	667[0n]	2		1	Yes	AMS	Australian Museum, Sydney	Crambidae	Crambinae	Chilo	Chilo sp_AM08			DNA barcode			Adult	Pinned	host: Echinochloa pyramidalis	B. Le Rue, P. Le Gall	15-Dec-2007	Cameroon			Limbe Bimbia		4.02	9.2		Google Earth	10			10km
LSTEM	LSTEM463-18	AMSww06168		BOLD:ADO3566	667[0n]	2			Yes	AMS	Australian Museum, Sydney	Crambidae	Crambinae	Chilo	Chilo sacchariphagus			DNA barcode			Adult	Pinned				Indonesia
LSTEM	LSTEM464-18	AMSww06169		BOLD:ADN7568	627[2n]	2			No	AMS	Australian Museum, Sydney	Crambidae	Schoenobiinae	Scirpophaga	Scirpophaga excerptalis						Adult	Pinned				Indonesia
LSTEM	LSTEM465-18	AMSww06170		BOLD:ACC2712	576[0n]	2			No	AMS	Australian Museum, Sydney	Crambidae	Crambinae	Chilo							Adult	Pinned				Indonesia
LSTEM	LSTEM466-18	AMSww06171		BOLD:ADN5556	667[1n]	2			Yes	AMS	Australian Museum, Sydney	Crambidae	Schoenobiinae	Scirpophaga	Scirpophaga excerptalis						Adult	Pinned				Indonesia
LSTEM	LSTEM467-18	AMSww06172		BOLD:AAO3423	624[0n]	2			No	AMS	Australian Museum, Sydney	Crambidae	Crambinae	Chilo	Chilo orichalcociliellus	Bruno Le Rue					Adult	Ethanol	host: Panicum maximum	B. Le Rue	27-Feb-2008	Tanzania			Wami		-6.25	38.39		Google Earth	20			20km
LSTEM	LSTEM468-18	AMSww06173		BOLD:ACF0692	667[0n]	2			Yes	AMS	Australian Museum, Sydney	Pyralidae	Galleriinae	Eldana	Eldana saccharina			DNA barcode			Adult	Ethanol	host: Echinochloa pyramidalis	B. Le Rue	18-Nov-2007	Cameroon			Yaounde Lake		3.865	11.511		Google Earth	1			1km
LSTEM	LSTEM469-18	AMSww06174			610[18n]	2			No	AMS	Australian Museum, Sydney	Crambidae	Crambinae	Chilo	Chilo orichalcociliellus	Bruno Le Rue					Adult	Ethanol	host: Panicum ?maximum	B. Le Rue	05-Sep-2008	Tanzania		Zanzibar	Bwawani		-6.157	39.2		Google Earth	1			1km
LSTEM	LSTEM470-18	AMSww06175		BOLD:ADN4998	559[0n]	4			Yes	AMS	Australian Museum, Sydney	Crambidae	Crambinae	Chilo	Chilo sp_AM16			DNA barcode			Adult	Ethanol	host: Setaria megaphylla	B. Le Rue	21-Oct-2007	Cameroon			Mamfe		5.75	9.314		Google Earth	20			20km
LSTEM	LSTEM471-18	AMSww06176		BOLD:ADN4998	559[0n]	4			Yes	AMS	Australian Museum, Sydney	Crambidae	Crambinae	Chilo	Chilo sp_AM16			DNA barcode			Adult	Ethanol	host: Setaria megaphylla	B. Le Rue	21-Oct-2007	Cameroon			Mamfe		5.75	9.314		Google Earth	20			20km
LSTEM	LSTEM472-18	AMSww06177		BOLD:ADN4998	559[0n]	4			Yes	AMS	Australian Museum, Sydney	Crambidae	Crambinae	Chilo	Chilo sp_AM16			DNA barcode			Adult	Ethanol	host: Setaria megaphylla	B. Le Rue	21-Oct-2007	Cameroon			Mamfe		5.75	9.314		Google Earth	20			20km
LSTEM	LSTEM473-18	AMSww06178		BOLD:ADN4998	627[0n]	2			No	AMS	Australian Museum, Sydney	Crambidae	Crambinae	Chilo	Chilo sp_AM16			DNA barcode			Adult	Ethanol	host: Setaria megaphylla	B. Le Rue	21-Oct-2007	Cameroon			Mamfe		5.75	9.314		Google Earth	20			20km
LSTEM	LSTEM474-18	AMSww06179		BOLD:ADM9267	667[0n]	2			Yes	AMS	Australian Museum, Sydney	Crambidae	Crambinae	Chilo	Chilo sp_AM15			DNA barcode			Adult	Ethanol	host: Setaria sphacelata	B. Le Rue	03-Mar-2008	Tanzania			Kifanya		-9.55	35.12		Google Earth	20			20km
LSTEM	LSTEM475-18	AMSww06180		BOLD:AAO3423	667[0n]	2			Yes	AMS	Australian Museum, Sydney	Crambidae	Crambinae	Chilo		Bruno Le Rue					Adult	Ethanol	host: Panicum maximum	B. Le Rue	08-May-2008	Tanzania		Pemba Island	Chake Chake		-5.25	39.78		Google Earth	1			1km
LSTEM	LSTEM476-18	AMSww06181		BOLD:ADO1445	627[0n]	2			No	AMS	Australian Museum, Sydney	Crambidae	Crambinae	Chilo	Chilo sp_AM11			DNA barcode			Adult	Pinned from Ethanol	host: Panicum maximum	B. Le Rue	06-Mar-2008	Tanzania			Mkafu		-4.55	30.06		Google Earth	20			20km
LSTEM	LSTEM477-18	AMSww06182		BOLD:AAB5017	667[0n]	2			Yes	AMS	Australian Museum, Sydney	Pyralidae	Galleriinae	Eldana	Eldana saccharina	N. Sallam					Larva	Ethanol		B. Le Rue	19-Jul-2008	South Africa	KwaZulu-Natal		Durban	South African Sugarcane Research Institute	-29.7	31.05		Google Earth	10			10km
LSTEM	LSTEM478-18	AMSww06183		BOLD:AAB5017	658[0n]	2			No	AMS	Australian Museum, Sydney	Pyralidae	Galleriinae	Eldana	Eldana saccharina	N. Sallam					Larva	Ethanol		B. Le Rue	19-Jul-2008	South Africa	KwaZulu-Natal		Durban	South African Sugarcane Research Institute	-29.7	31.05		Google Earth	10			10km
LSTEM	LSTEM479-18	AMSww06184		BOLD:AAB5017	667[0n]	2			Yes	AMS	Australian Museum, Sydney	Pyralidae	Galleriinae	Eldana	Eldana saccharina	N. Sallam					Larva	Ethanol		B. Le Rue	19-Jul-2008	South Africa	KwaZulu-Natal		Durban	South African Sugarcane Research Institute	-29.7	31.05		Google Earth	10			10km
LSTEM	LSTEM480-18	AMSww06185		BOLD:AAB5017	662[0n]	2			No	AMS	Australian Museum, Sydney	Pyralidae	Galleriinae	Eldana	Eldana saccharina	N. Sallam					Larva	Ethanol		B. Le Rue	19-Jul-2008	South Africa	KwaZulu-Natal		Durban	South African Sugarcane Research Institute	-29.7	31.05		Google Earth	10			10km
LSTEM	LSTEM481-18	AMSww06186		BOLD:AAB5017	658[1n]	2			No	AMS	Australian Museum, Sydney	Pyralidae	Galleriinae	Eldana	Eldana saccharina	N. Sallam		.			Larva	Ethanol		B. Le Rue	19-Jul-2008	South Africa	KwaZulu-Natal		Durban	South African Sugarcane Research Institute	-29.7	31.05		Google Earth	10			10km
LSTEM	LSTEM482-18	AMSww06187		BOLD:AAB5017	667[0n]	2			Yes	AMS	Australian Museum, Sydney	Pyralidae	Galleriinae	Eldana	Eldana saccharina	N. Sallam					Larva	Ethanol		B. Le Rue	19-Jul-2008	South Africa	KwaZulu-Natal		Durban	South African Sugarcane Research Institute	-29.7	31.05		Google Earth	10			10km
LSTEM	LSTEM483-18	AMSww06188		BOLD:AAB5017	667[0n]	2			Yes	AMS	Australian Museum, Sydney	Pyralidae	Galleriinae	Eldana	Eldana saccharina	N. Sallam					Larva	Ethanol		B. Le Rue	19-Jul-2008	South Africa	KwaZulu-Natal		Durban	South African Sugarcane Research Institute	-29.7	31.05		Google Earth	10			10km
LSTEM	LSTEM484-18	AMSww06189		BOLD:AAB5017	662[0n]	2			No	AMS	Australian Museum, Sydney	Pyralidae	Galleriinae	Eldana	Eldana saccharina	N. Sallam					Larva	Ethanol		B. Le Rue	19-Jul-2008	South Africa	KwaZulu-Natal		Durban	South African Sugarcane Research Institute	-29.7	31.05		Google Earth	10			10km
LSTEM	LSTEM485-18	AMSww06190		BOLD:AAB5017	667[0n]	2			Yes	AMS	Australian Museum, Sydney	Pyralidae	Galleriinae	Eldana	Eldana saccharina	N. Sallam					Larva	Ethanol		B. Le Rue	19-Jul-2008	South Africa	KwaZulu-Natal		Durban	South African Sugarcane Research Institute	-29.7	31.05		Google Earth	10			10km
LSTEM	LSTEM486-18	AMSww06191		BOLD:ADJ6209	626[0n]	2			No	AMS	Australian Museum, Sydney	Noctuidae	Amphipyrinae	Sesamia	Sesamia grisescens	N. Sallam				F	Adult	Ethanol		Keith Chandler	28-May-2008	Papua New Guinea				RAMU Sugar	-5.97	145.88		Google Earth	20			20km
LSTEM	LSTEM487-18	AMSww06192		BOLD:ADJ6209	559[0n]	4			Yes	AMS	Australian Museum, Sydney	Noctuidae	Amphipyrinae	Sesamia	Sesamia grisescens	N. Sallam					Adult	Ethanol		Keith Chandler	28-May-2008	Papua New Guinea				RAMU Sugar	-5.97	145.88		Google Earth	20			20km
LSTEM	LSTEM488-18	AMSww06193		BOLD:AAZ1965	559[0n]	4			Yes	AMS	Australian Museum, Sydney	Crambidae	Crambinae	Chilo	Chilo terrenellus	Stacey J. Anderson	Stacey.Anderson@agriculture.gov.au	Morphology, genitalia		M	Adult	Ethanol		Keith Chandler	26-May-2008	Papua New Guinea				RAMU Sugar	-5.97	145.88		Google Earth	20			20km
LSTEM	LSTEM489-18	AMSww06194		BOLD:AAZ1965	667[0n]	2		1	Yes	AMS	Australian Museum, Sydney	Crambidae	Crambinae	Chilo	Chilo terrenellus	Stacey J. Anderson	Stacey.Anderson@agriculture.gov.au	Morphology, genitalia		F	Adult	Pinned from Ethanol		Keith Chandler	26-May-2008	Papua New Guinea				RAMU Sugar	-5.97	145.88		Google Earth	20			20km
LSTEM	LSTEM490-18	AMSww06195			503[4n]	4			No	AMS	Australian Museum, Sydney	Crambidae	Schoenobiinae	Scirpophaga	Scirpophaga excerptalis	Stacey J. Anderson	Stacey.Anderson@agriculture.gov.au	Morphology, genitalia			Adult	Ethanol		BSES	06-Feb-2003	Indonesia		Sumatra		?Banda... ...ang
LSTEM	LSTEM491-18	AMSww06197			558[11n]	4			No	AMS	Australian Museum, Sydney	Crambidae	Schoenobiinae	Scirpophaga	Scirpophaga excerptalis						Adult	Pinned from Ethanol		BSES	06-Feb-2003	Indonesia		Sumatra		?Banda... ...ang
LSTEM	LSTEM492-18	AMSww06198		BOLD:ADN7567	558[2n]	4			Yes	AMS	Australian Museum, Sydney	Crambidae	Schoenobiinae	Scirpophaga	Scirpophaga excerptalis	Stacey J. Anderson	Stacey.Anderson@agriculture.gov.au	Morphology, genitalia			Adult	Pinned from Ethanol		BSES	06-Feb-2003	Indonesia		Sumatra		?Banda... ...ang
LSTEM	LSTEM493-18	AMSww06200		BOLD:ADK4480	559[0n]	4			Yes	AMS	Australian Museum, Sydney	Crambidae	Schoenobiinae	Scirpophaga	Scirpophaga excerptalis	Stacey J. Anderson	Stacey.Anderson@agriculture.gov.au	Morphology, genitalia		M	Adult	Ethanol		Keith Chandler	26-May-2008	Papua New Guinea				RAMU Sugar	-5.97	145.88		Google Earth	20			20km
LSTEM	LSTEM494-18	AMSww06201		BOLD:ADK4480	600[0n]	2			No	AMS	Australian Museum, Sydney	Crambidae	Schoenobiinae	Scirpophaga	Scirpophaga excerptalis						Adult	Ethanol		Keith Chandler	26-May-2008	Papua New Guinea				RAMU Sugar	-5.97	145.88		Google Earth	20			20km
LSTEM	LSTEM495-18	AMSww06202		BOLD:ADK4480	558[0n]	4			Yes	AMS	Australian Museum, Sydney	Crambidae	Schoenobiinae	Scirpophaga	Scirpophaga excerptalis	Stacey J. Anderson	Stacey.Anderson@agriculture.gov.au	Morphology, external		F	Adult	Ethanol		Keith Chandler	26-May-2008	Papua New Guinea				RAMU Sugar	-5.97	145.88		Google Earth	20			20km
LSTEM	LSTEM496-18	AMSww06203		BOLD:ADK4480	603[0n]	2			No	AMS	Australian Museum, Sydney	Crambidae	Schoenobiinae	Scirpophaga	Scirpophaga excerptalis						Adult	Ethanol		Keith Chandler	26-May-2008	Papua New Guinea				RAMU Sugar	-5.97	145.88		Google Earth	20			20km
LSTEM	LSTEM497-18	AMSww06204		BOLD:ADK4480	667[0n]	2			Yes	AMS	Australian Museum, Sydney	Crambidae	Schoenobiinae	Scirpophaga	Scirpophaga excerptalis						Adult	Ethanol		Keith Chandler	26-May-2008	Papua New Guinea				RAMU Sugar	-5.97	145.88		Google Earth	20			20km
LSTEM	LSTEM498-18	AMSww06205		BOLD:ADO2388	664[0n]	2			No	AMS	Australian Museum, Sydney	Crambidae	Crambinae	Chilo	Chilo infuscatellus			DNA barcode			Larva	Original ID = Chilo sacchariphagus		BSES	14-Oct-2008	Indonesia	Yogyakarta			Madubaru	-7.831	110.346		Google Earth	10			10km
LSTEM	LSTEM499-18	AMSww06206		BOLD:ADO3566	667[0n]	2			Yes	AMS	Australian Museum, Sydney	Crambidae	Crambinae	Chilo	Chilo sacchariphagus			DNA barcode			Larva	Ethanol		BSES	14-Oct-2008	Indonesia	Yogyakarta			Madubaru	-7.831	110.346		Google Earth	10			10km
LSTEM	LSTEM500-18	AMSww06207		BOLD:ADO2388	660[0n]	2			No	AMS	Australian Museum, Sydney	Crambidae	Crambinae	Chilo	Chilo infuscatellus			DNA barcode			Larva	Ethanol		BSES	14-Oct-2008	Indonesia	Yogyakarta			Madubaru	-7.831	110.346		Google Earth	10			10km
LSTEM	LSTEM501-18	AMSww06208		BOLD:AAL8546	609[0n]	2			No	AMS	Australian Museum, Sydney	Crambidae	Crambinae	Chilo	Chilo sacchariphagus			DNA barcode			Larva	Ethanol		BSES	14-Oct-2008	Indonesia	Yogyakarta			Madubaru	-7.831	110.346		Google Earth	10			10km
LSTEM	LSTEM502-18	AMSww06210		BOLD:ADK4480	633[0n]	2			No	AMS	Australian Museum, Sydney	Crambidae	Schoenobiinae	Scirpophaga	Scirpophaga excerptalis						Larva	Ethanol		Keith Chandler	26-May-2008	Papua New Guinea				RAMU Sugar	-5.97	145.88		Google Earth	20			20km
LSTEM	LSTEM503-18	AMSww06211		BOLD:ADK4480	667[0n]	2			Yes	AMS	Australian Museum, Sydney	Crambidae	Schoenobiinae	Scirpophaga	Scirpophaga excerptalis						Larva	Ethanol		Keith Chandler	26-May-2008	Papua New Guinea				RAMU Sugar	-5.97	145.88		Google Earth	20			20km
LSTEM	LSTEM504-18	AMSww06212		BOLD:ADK4480	667[0n]	2			Yes	AMS	Australian Museum, Sydney	Crambidae	Schoenobiinae	Scirpophaga	Scirpophaga excerptalis						Larva	Ethanol		Keith Chandler	26-May-2008	Papua New Guinea				RAMU Sugar	-5.97	145.88		Google Earth	20			20km
LSTEM	LSTEM505-18	AMSww06213		BOLD:ADK4480	663[0n]	2			No	AMS	Australian Museum, Sydney	Crambidae	Schoenobiinae	Scirpophaga	Scirpophaga excerptalis						Larva	Ethanol		Keith Chandler	26-May-2008	Papua New Guinea				RAMU Sugar	-5.97	145.88		Google Earth	20			20km
LSTEM	LSTEM506-18	AMSww06214		BOLD:ADK4480	667[0n]	2			Yes	AMS	Australian Museum, Sydney	Crambidae	Schoenobiinae	Scirpophaga	Scirpophaga excerptalis						Larva	Ethanol		Keith Chandler	26-May-2008	Papua New Guinea				RAMU Sugar	-5.97	145.88		Google Earth	20			20km
LSTEM	LSTEM507-18	AMSww06215		BOLD:ADK4480	641[0n]	2			No	AMS	Australian Museum, Sydney	Crambidae	Schoenobiinae	Scirpophaga	Scirpophaga excerptalis						Larva	Ethanol		Keith Chandler	26-May-2008	Papua New Guinea				RAMU Sugar	-5.97	145.88		Google Earth	20			20km
LSTEM	LSTEM508-18	AMSww06216			476[19n]	2			No	AMS	Australian Museum, Sydney	Crambidae	Crambinae	Chilo	Chilo sacchariphagus			DNA barcode			Larva	Ethanol		BSES	15-Oct-2008	Indonesia		Central Java		Kebumen	-7.68	109.66		Google Earth	10			10km

## Sheet: Collection Data
Sample ID	Collectors	Collection Date	Country/Ocean	State/Province	Region	Sector	Exact Site	Lat	Lon	Elev	Depth	Elevation Precision	Depth Precision	GPS Source	Coordinate Accuracy	Event Time	Collection Date Accuracy	Habitat	Sampling Protocol	Collection Notes	Site Code	Collection Event ID
ADR036a	A. D. Rice	06-Mar-2006	Australia	Queensland	Torres Strait		Prince of Wales Island	-10.68	142.18					Google Earth	10		1			10km
ADR036aa	A. D. Rice	06-Mar-2006	Australia	Queensland	Torres Strait		Prince of Wales Island	-10.68	142.18					Google Earth	10		1			10km
ADR0542	A. D. Rice	11-Mar-2006	Australia	Queensland	Torres Strait		Horn Island	-10.61	142.28					Google Earth	5					5km
am00759	Hassan Ghahari	03-Jul-2005	Iran		Joibar			36.645	52.903					Google Earth	5		182			5km
am00760	Hassan Ghahari	03-Jul-2005	Iran		Amol	Dashtsar (Komdareh)		36.47	52.35					Google Earth	20		182			20km
am00761	Hassan Ghahari	03-Jul-2005	Iran		Neka	Km5 to Behshahr		36.65	53.3					Google Earth	10		182			10km
am00762	Hassan Ghahari	03-Jul-2005	Iran		Noor	Chamestan		36.48	52.12					Google Earth	10		182			10km
am00763	Hassan Ghahari	03-Jul-2005	Iran		Amol	Veskal		36.47	52.35					Google Earth	20		182			20km
am00764	Hassan Ghahari	03-Jul-2005	Iran		Amol	Darvishkheil		36.47	52.35					Google Earth	20		182			20km
am00765	Hassan Ghahari	03-Jul-2005	Iran		Amol	RiceInstitute		36.47	52.35					Google Earth	20		182			20km
am00766	Hassan Ghahari	03-Jul-2005	Iran		Savadkooh	Shirgah		36.3	52.88					Google Earth	10		182			10km
am00767	Hassan Ghahari	03-Jul-2005	Iran		Babol	Bandpey		36.61	51.58					Google Earth	10		182			10km
am00768	Hassan Ghahari	03-Jul-2005	Iran		Ghaemshahr	Ahangarkola		36.418	52.652					Google Earth	10		182			10km
am00769	Hassan Ghahari	03-Jul-2005	Iran		Amol	Sorek		36.47	52.35					Google Earth	20		182			20km
am00770	Hassan Ghahari	03-Jul-2005	Iran		Amol	Kaboodkola		36.47	52.35					Google Earth	20		182			20km
am00771	Hassan Ghahari	03-Jul-2005	Iran		Mahmoodabad	Kelodeh		36.63	52.26					Google Earth	20		182			20km
am00773	Hassan Ghahari	03-Jul-2005	Iran		Amol	Espahikola		36.47	52.35					Google Earth	20		182			20km
am00774	Hassan Ghahari	03-Jul-2005	Iran		Fereydonkenar	Bishehmahaleh		36.683	52.525					Google Earth	20		182			20km
am00775	Hassan Ghahari	03-Jul-2005	Iran		Sari	Pahnehkola		36.563	53.06					Google Earth	20		182			20km
am00776	Hassan Ghahari	03-Jul-2005	Iran		Mahmoodabad	Galeshpol		36.58	52.28					Google Earth	10		182			10km
am00777	Hassan Ghahari	03-Jul-2005	Iran		Amol	Haraz Road		36.47	52.35					Google Earth	20		182			20km
am00778	Hassan Ghahari	03-Jul-2005	Iran		Amol	Elahkaj		36.47	52.35					Google Earth	20		182			20km
am00779			Thailand	Kanchanaburi				14.3	99.4					Google Earth	100					100km
am00780			Thailand					13.8	100.6					Google Earth	100					100km
am00781			Thailand					13.8	100.6					Google Earth	100					100km
am00782			Thailand					13.8	100.6					Google Earth	100					100km
am00783			Thailand					13.8	100.6					Google Earth	100					100km
am00784			Thailand					13.8	100.6					Google Earth	100					100km
am00785			Thailand					13.8	100.6					Google Earth	100					100km
am00786			India			Coimbatore		11.01	76.92					Google Earth	10					10km
am00787			India			Coimbatore		11.01	76.92					Google Earth	10					10km
am00788			India			Coimbatore		11.01	76.92					Google Earth	10					10km
am11008	Sunadda Chaovalit	21-Jan-2011	Thailand	Khon Kaen	Phon			15.566	102.656					GPS
am11009	Sunadda Chaovalit	20-Jan-2011	Thailand	Udon Thani	Non Sa-at			16.885	102.929					GPS
am11010	Sunadda Chaovalit	20-Jan-2011	Thailand	Udon Thani	Non Sa-at			16.885	102.929					GPS
am11011	Sunadda Chaovalit	20-Jan-2011	Thailand	Udon Thani	Non Sa-at			16.885	102.929					GPS
am11013	Sunadda Chaovalit	18-Jan-2011	Thailand	Chaiyaphum	Noen sanga			15.621	102.021					GPS
am11015	Sunadda Chaovalit	18-Jan-2011	Thailand	Chaiyaphum	Muang			15.875	102.17					GPS
am11016	Sunadda Chaovalit	18-Jan-2011	Thailand	Khon Kaen	Nam Phong			16.819	102.841					GPS
am11017	Sunadda Chaovalit	20-Jan-2011	Thailand	Udon Thani	Muang			17.331	102.815					GPS
am11020	Sunadda Chaovalit	21-Mar-2011	Thailand	Nakhon Sawan	Tak Fa			15.4	100.5					GPS
am11023	Sunadda Chaovalit	21-Mar-2011	Thailand	Nakhon Sawan	Tak Fa			15.4	100.5					GPS
am11065			Pakistan					31.4	73.1					Google Earth	100					100km
am11068			Pakistan					31.4	73.1					Google Earth	100					100km
am11069			Pakistan					31.4	73.1					Google Earth	100					100km
am11074			Reunion					-21.1	55.5					Google Earth	25					25km
am11075		05-Nov-2010	Australia	Queensland		Meringa		-17.08	145.77					Google Earth	10					10km
am11080			Pakistan					31.4	73.1					Google Earth	100					100km
am11083		12-Aug-2010	China	Yunnan		Kaiyuan		23.71	103.26					Google Earth	20					20km
am11085		12-Aug-2010	China	Yunnan		Kaiyuan		23.71	103.26					Google Earth	20					20km
am11086		25-Nov-2010	Indonesia	Papua				-8.48	140.4					Google Earth	100					100km
am11091		26-Nov-2010	Indonesia	Papua		Banol		-8.48	140.4					Google Earth	100					100km
am11097		03-Dec-2008	Indonesia		East Java	Lampung	Bunga Marang	-4.8	105.1					Google Earth	100					100km
am11098		13-Nov-2008	Indonesia		East Java	Situbondo	Asembagus	-7.75	114.2					Google Earth	10					10km
am11099		24-Dec-2008	Indonesia		East Java	Brebes	Jatibarang	-6.94	109.05					Google Earth	10					10km
am12368		19-Sep-2016	Papua New Guinea			Gusap		-6.085	145.98					Google Earth	10					10km
am12370	Keiichiro Matsukua	04-Sep-2003	Japan	Kanto	Ibaraki Prefecture	Moriya City	Nogizaki	35.954	139.983					Google Earth	10					10km
am12373	ICIPE		Kenya				Lab colony	-1.3	36.9					Google Earth	10					10km
am12374			Ecuador					-2.178	-79.924					Google Earth	100					100km
am12376	D. Conlong	26-Aug-2016	South Africa				SASRI lab colony	-29.7	31.05					Google Earth	10					10km
am12378	Nader Sallam		Thailand
am12379		16-Dec-2011	Kenya
am12380		01-Sep-2016	United States	Louisiana			Baton Rouge	30.41	-91.178					Google Earth	20					20km
am12382	D.Y. Gillespie	26-Aug-2016	South Africa	KwaZulu-Natal			Mount Edgecombe	-29.7	31.05					Google Earth	10					10km
am12384		19-Jun-2011	Papua New Guinea		Ranara																49 Site 15
am12387	Nader Sallam	09-Mar-2016	Indonesia		Pasuruan		Lab colony	-7.65	112.9					Google Earth	10					10km
am12388	Nader Sallam	09-Mar-2016	Indonesia		Pasuruan		Lab colony	-7.65	112.9					Google Earth	10					10km
am12389		15-Apr-2008	Kenya				Masimba	-0.863	34.938					Google Earth	20		15			20km
am12394		16-May-2001	Papua New Guinea	New Ireland			Panamafai	-2.867	151.15					GPS
am12395		12-May-2001	Indonesia	Papua	Irian Jaya		Skouw	-2.614	140.864					Google Earth	10					10km
am12397	P. Allsopp, L. Kuniata	11-May-2001	Papua New Guinea	Western			Tabubil	-5.3	141.25					GPS
am12398	P. Allsopp, L. Kuniata	17-May-2001	Papua New Guinea	East New Britain			Keravat	-4.333	152.033					GPS
am12399		11-May-2001	Papua New Guinea	Western			Tabubil	-5.3	141.25					GPS
am12400	P. Allsopp, L. Kuniata	16-May-2001	Papua New Guinea	New Ireland			Panamafai	-2.867	151.15					GPS
am12401		16-May-2001	Papua New Guinea	New Ireland			Panamafai	-2.867	151.15					GPS
am12402		19-May-2001	Papua New Guinea		Oro Province		Poppondetta	-8.767	148.233					GPS
am12404	P. Allsopp, L. Kuniata	19-May-2001	Papua New Guinea		Oro Province		Poppondetta	-8.767	148.233					GPS
am12406	P. Allsopp, L. Kuniata	20-May-2001	Papua New Guinea		Oro Province		Eroro	-8.867	148.483					GPS
am12409		12-May-2001	Indonesia	Papua	Irian Jaya		West of Skouw	-2.617	140.933					GPS
am12410		12-May-2001	Indonesia	Papua	Irian Jaya		West of Skouw	-2.617	140.933					GPS
am12412	P. Allsopp, L. Kuniata	12-May-2001	Indonesia	Papua	Irian Jaya		West of Skouw	-2.617	140.933					GPS
am12413	P. Allsopp, L. Kuniata	15-May-2001	Papua New Guinea	Manus			Lombrum	-2.05	147.367					GPS
am12414	P. Allsopp, L. Kuniata	15-May-2001	Papua New Guinea	Manus			Lombrum	-2.05	147.367					GPS
am12416		16-May-2001	Papua New Guinea	New Ireland			Panamafai	-2.867	151.15					GPS
am12419	P. Allsopp, L. Kuniata	21-May-2001	Papua New Guinea	Milne Bay			Lelehowa	-10.317	150.5					GPS
am12420	P. Allsopp, L. Kuniata	16-May-2001	Papua New Guinea	New Ireland			Panamafai	-2.867	151.15					GPS
am12421	P. Allsopp, L. Kuniata	17-May-2001	Papua New Guinea	West New Britain			Bulima	-5.517	150.333					GPS
am12422	P. Allsopp, L. Kuniata	17-May-2001	Papua New Guinea	East New Britain			Keravat	-4.333	152.033					GPS
am12424	P. Allsopp, L. Kuniata	20-May-2001	Papua New Guinea		Oro Province		Oro Bay	-8.9	148.483					GPS
am12430		11-May-2001	Papua New Guinea	Western			Morehead	-8.717	141.633					GPS
am12431		11-May-2001	Papua New Guinea	Western			Morehead	-8.717	141.633					GPS
am12432		11-May-2001	Papua New Guinea	Western			Morehead	-8.717	141.633					GPS
am12433		11-May-2001	Papua New Guinea	Western			Morehead	-8.717	141.633					GPS
am12434		18-May-2001	Papua New Guinea	West New Britain			Wandoro	-5.533	150.1					geographic.org	1					1km
am12437		18-May-2001	Papua New Guinea	West New Britain			Wandoro	-5.533	150.1					geographic.org	1					1km
am12438	P. Allsopp, L. Kuniata	18-May-2001	Papua New Guinea	West New Britain			Numundo	-5.5	150.083					GPS
am12440	P. Allsopp, L. Kuniata	20-May-2001	Papua New Guinea		Oro Province		Oro Bay	-8.9	148.483					GPS
am12441		11-May-2001	Papua New Guinea	Western			Tabubil	-5.3	141.25					GPS
am12442	P. Allsopp, L. Kuniata	11-May-2001	Papua New Guinea	Western			Tabubil	-5.3	141.25					GPS
am12446		19-May-2001	Papua New Guinea		Oro Province		Poppondetta	-8.767	148.233					GPS
am12447	P. Allsopp, L. Kuniata	19-May-2001	Papua New Guinea		Oro Province		Poppondetta	-8.767	148.233					GPS
am12449		19-May-2001	Papua New Guinea		Oro Province		Poppondetta	-8.767	148.233					GPS
am12463		01-Aug-2009	Indonesia		East Java
am12465		19-Feb-2009	Indonesia		East Java	Kediri	Mrican SF	-7.782	112.003					Google Earth	1					1km
am12466		11-Mar-2009	Indonesia		Central Java	Klaten	Gondang Baru SF	-7.721	110.563					Google Earth	1					1km
am12468		28-Jan-2009	Indonesia		Central Java	Kudus	Rendeng SF	-6.803	110.861					Google Earth	1					1km
am12469		03-Dec-2008	Indonesia	Lampung	Lampung		Bunga Mayang SF	-4.589	104.875					Google Earth	1					1km
am12470		05-Nov-2008	Indonesia		East Java	Sidoarjo	Candi Baru SF	-7.476	112.715					Google Earth	1					1km
am12471		21-Jan-2009	Indonesia		East Java	Ngawi	Soedono SF	-7.411	111.456					Google Earth	10					10km
am12472		20-Jan-2009	Indonesia		East Java	Probolinggo	Gending SF	-7.795	113.315					Google Earth	1					1km
am12473		11-Mar-2009	Indonesia		Central Java	Klaten	Gondang Baru SF	-7.721	110.563					Google Earth	1					1km
am12474		03-Feb-2009	Indonesia		East Java	Magetan	Pagotan SF	-7.703	111.538					Google Earth	1					1km
am12475		03-Feb-2009	Indonesia		East Java	Jember	Semboro SF	-8.19	113.43					Google Earth	10					10km
am12476		04-Dec-2008	Indonesia		East Java	Tulungagung	Mojopanggung SF	-8.049	111.873					Google Earth	1					1km
am12477		22-Oct-2008	Indonesia		East Java	Magetan	Purwodadi SF	-7.81	112.74					Google Earth	10					10km
am12478		03-Feb-2009	Indonesia		East Java	Jember	Semboro SF	-8.19	113.43					Google Earth	10					10km
am12479		17-Dec-2008	Indonesia		East Java	Sidoarjo	Watutulis SF	-7.443	112.57					Google Earth	1					1km
am12480		24-Dec-2008	Indonesia		Central Java	Brebes	Jatibarang SF	-6.95	109.05					Google Earth	10					10km
am12481		03-Mar-2009	Indonesia		East Java	Jombang	Jombang Baru SF	-7.538	112.228					Google Earth	1					1km
am12482		24-Dec-2008	Indonesia		Central Java	Brebes	Jatibarang SF	-6.95	109.05					Google Earth	10					10km
am12484		13-Nov-2008	Indonesia		East Java	Situbonda	Asembagus SF	-7.751	114.23					Google Earth	1					1km
am12485		04-Mar-2009	Indonesia		East Java	Jombang	Jombang Baru SF	-7.538	112.228					Google Earth	1					1km
am12486		17-Dec-2008	Indonesia		East Java	Sidoarjo	Watutulis SF	-7.443	112.57					Google Earth	1					1km
am12487		05-Mar-2009	Indonesia		East Java	Jombang	Jombang Baru SF	-7.538	112.228					Google Earth	1					1km
am12489		21-Jan-2009	Indonesia		East Java	Ngawi	Soedono SF	-7.411	111.456					Google Earth	10					10km
am12491		18-Feb-2009	Indonesia		East Java	Kediri	Mrican SF	-7.782	112.003					Google Earth	1					1km
am12492		29-Oct-2008	Indonesia		East Java	Malang	Kebon Agung SF	-8.153	113.673					Google Earth	10					10km
am12493		21-Jan-2009	Indonesia		East Java	Probolinggo	Gending SF	-7.795	113.315					Google Earth	1					1km
am12494		04-Dec-2008	Indonesia		East Java	Probolinggo	Pajarakan SF	-7.768	113.385					Google Earth	1					1km
am12495		03-Feb-2009	Indonesia		East Java	Jember	Semboro SF	-8.19	113.43					Google Earth	10					10km
am12496		24-Feb-2009	Indonesia		East Java	Situbonda	Wringinanom SF	-7.5	112.6					Google Earth	20					20km
am12497		22-Oct-2008	Indonesia		East Java	Magetan	Purwodadi SF	-7.81	112.74					Google Earth	10					10km
am12498		04-Mar-2009	Indonesia		East Java	Jombang	Jombang Baru SF	-7.538	112.228					Google Earth	1					1km
am12499		03-Dec-2008	Indonesia	Lampung	Lampung		Bunga Mayang SF	-4.589	104.875					Google Earth	1					1km
am12500		17-Feb-2009	Indonesia		East Java	Kediri	Mrican SF	-7.782	112.003					Google Earth	1					1km
am12501		04-Dec-2008	Indonesia		East Java	Tulungagung	Mojopanggung SF	-8.049	111.873					Google Earth	1					1km
am12502		20-Nov-2008	Indonesia		West Java	Cirebon	Karang Suwung SF	-6.85	108.64					Google Earth	10					10km
am12503		18-Feb-2009	Indonesia		West Java	Subang	Subang SF	-6.56	107.77					Google Earth	10					10km
am12504		26-Nov-2008	Indonesia		Central Java	Pati	Trangkil SF	-6.661	111.076					Google Earth	1					1km
am12505		24-Dec-2008	Indonesia		Central Java	Brebes	Jatibarang SF	-6.95	109.05					Google Earth	10					10km
am12506		25-Feb-2009	Indonesia		Central Java	Pemalang	Sragi SF	-6.926	109.562					Google Earth	1					1km
am12507		17-Dec-2008	Indonesia		East Java	Sidoarjo	Watutulis SF	-7.443	112.57					Google Earth	1					1km
am12508		05-Nov-2008	Indonesia		East Java	Sidoarjo	Candi Baru SF	-7.476	112.715					Google Earth	1					1km
am12509		29-Oct-2008	Indonesia		East Java	Malang	Kebon Agung SF	-8.153	113.673					Google Earth	10					10km
am12510		19-Nov-2008	Indonesia		East Java	Pasuruan	Kedawung SF	-7.705	112.977					Google Earth	1					1km
am12511		13-Nov-2008	Indonesia		East Java	Situbonda	Asembagus SF	-7.751	114.23					Google Earth	1					1km
am12512		27-Jan-2009	Indonesia		Central Java	Kudus	Rendeng SF	-6.803	110.861					Google Earth	1					1km
am12513		12-Feb-2009	Indonesia		East Java	Mojokerto	Gempolkrep SF	-7.457	112.382					Google Earth	1					1km
am12514		20-Jan-2009	Indonesia		East Java	Ngawi	Soedono SF	-7.411	111.456					Google Earth	10					10km
am12515		22-Jan-2009	Indonesia		East Java	Probolinggo	Gending SF	-7.795	113.315					Google Earth	1					1km
am12516		11-Mar-2009	Indonesia		Central Java	Klaten	Gondang Baru SF	-7.721	110.563					Google Earth	1					1km
am12518		28-Jan-2010	Indonesia		East Java	Kediri		-7.78	112					Google Earth	10					10km
am12519		20-Feb-2010	Indonesia		East Java	Kediri		-7.78	112					Google Earth	10					10km
am12520		20-Feb-2010	Indonesia		East Java	Kediri		-7.78	112					Google Earth	10					10km
am12521		20-Feb-2010	Indonesia		East Java	Kediri		-7.78	112					Google Earth	10					10km
am12522		04-Feb-2010	Indonesia		East Java	Kediri		-7.78	112					Google Earth	10					10km
am12523		20-Feb-2010	Indonesia		East Java	Kediri		-7.78	112					Google Earth	10					10km
am12524	Nader Sallam		Indonesia		Central Java	Kebumen		-7.69	109.69					Google Earth	10					10km
am12531		16-Dec-2011	Kenya			Mtito Andei	ICIPE Lab	-2.69	38.17					Google Earth	10					10km
am12533		16-Dec-2011	Kenya			Race Course Forest	ICIPE Lab	-1.31	36.74					Google Earth	10					10km
am12536		16-Dec-2011	Kenya			Mtito Andei	ICIPE Lab	-2.69	38.17					Google Earth	10					10km
am12537		16-Dec-2011	Kenya			Mtito Andei	ICIPE Lab	-2.69	38.17					Google Earth	10					10km
am12538		16-Dec-2011	Kenya			Mai Mahiu	ARQ - ICIPE Lab	-0.982	36.587
am12539		16-Dec-2011	Kenya			Race Course Forest	ICIPE Lab	-1.31	36.74					Google Earth	10					10km
am12540		16-Dec-2011	Kenya			Mombasa	ICIPE Lab	-4	39.6					Google Earth	20					20km
am12545		11-Oct-2007	Nigeria	Borno				12.1	13.2					Google Earth	20					20km
am12552		12-Aug-2010	China	Yunnan		Kaiyuan		23.71	103.26					Google Earth	20					20km
am12553		12-Aug-2010	China	Yunnan		Kaiyuan		23.71	103.26					Google Earth	20					20km
am12554		12-Aug-2010	China	Yunnan		Kaiyuan		23.71	103.26					Google Earth	20					20km
am12555		12-Aug-2010	China	Yunnan	Kaiyuan			23.72	103.26					Google Earth	10					10km
am12556	Hassan Ghahari	06-Sep-2011	Iran	Khuzestan			Ahwaz	31.34	48.72					Google Earth	20					20km
am12558	Hassan Ghahari		Iran	Mazandaran				36.4	52.2					Google Earth	150					150km
am12561		15-Jun-2011	Papua New Guinea			Goroka	Orobika	-6.34	145.91					Google Earth	20					20km	23 site 5
am12562		15-Jun-2011	Papua New Guinea			Goroka	Daulo Top	-5.998	145.328					Google Earth	5					5km	33 site 8
am12564		16-Jun-2011	Papua New Guinea			Madang	Sausi	-5.69	145.52					Google Earth	20					20km
am12565		16-Jun-2011	Papua New Guinea			Madang	Sausi	-5.69	145.52					Google Earth	20					20km	35 site 10
am12566		15-Jun-2011	Papua New Guinea			Goroka		-6.34	145.91					Google Earth	20					20km	no 11 site 5
am12568		15-Jun-2011	Papua New Guinea			Goroka	Orobika	-6.34	145.91					Google Earth	20					20km	22 site 5
am12569		15-Jun-2011	Papua New Guinea			Goroka	Orobika	-6.34	145.91					Google Earth	20					20km	24 site 5
am12570		14-Jun-2011	Papua New Guinea			Goroka	Aiyura	-6.34	145.91					Google Earth	20					20km	1 site 1
am12571		15-Jun-2011	Papua New Guinea			Goroka	Orobika	-6.34	145.91					Google Earth	20					20km	26 site 5
am12572		16-Jun-2011	Papua New Guinea			Madang	Sausi	-5.69	145.52					Google Earth	20					20km	34 site 9
am12575		19-Jun-2011	Papua New Guinea			Madang	Ranara	-5.22	145.78					Google Earth	100					100km	49 site 15
am12576		16-Jun-2011	Papua New Guinea			Madang	Sausi	-5.69	145.52					Google Earth	20					20km	site 12(39
am12577		16-Jun-2011	Papua New Guinea			Madang		-5.22	145.78					Google Earth	100					100km	38 site 12
am12578		16-Jun-2011	Papua New Guinea			Madang	Sausi	-5.69	145.52					Google Earth	20					20km	42 site 12
am12579		19-Jun-2011	Papua New Guinea			Madang	Ranara	-5.22	145.78					Google Earth	100					100km	49 site 15
DMM079	D. M. MacLeod		Australia	Queensland	Torres Strait		Thursday Island	-10.578	142.219					Google Earth	2					2km
GlatzKI035	R.V. Glatz	24-Mar-2014	Australia	South Australia	Kangaroo Island	South East KI	Lot 51 Three Chain Rd., ~5.7km west of D`Estrees Bay	-35.91	137.55					GPS
JW023	J. Walker	09-Mar-2006	Australia	Queensland	Torres Strait		Dauan Island	-9.42	142.54					Google Earth	2					2km
K365807	Bobbie Hitchcock, Shane Quinn	26-Feb-2014	Australia	Tasmania	North East Coast	Bridport	Wildflower Reserve	-40.982	147.384					GPS
LTN-P11	G. Bellis	15-Mar-2009	Timor-Leste			Balibo District	Maliana	-8.98	125.22								15
LTN-P12	G. Bellis	15-Mar-2009	Timor-Leste			Balibo District	Maliana	-8.98	125.22					Google Earth	20		15	Oryza sp.		20km
LTN-S1	G. Bellis	20-Jun-2007	Australia	Northern Territory	Darwin		Fogg Dam	-12.57	131.3					Google Earth	10			Oryza sp.		10km, Sweeping
LTN-S2	G. Bellis	20-Jun-2007	Australia	Northern Territory	Darwin		Fogg Dam	-12.57	131.3					Google Earth	10			Oryza sp.		10km, Sweeping
LTN-S3	G. Bellis	20-Jun-2007	Australia	Northern Territory	Darwin		Fogg Dam	-12.57	131.3					Google Earth	10			Oryza sp.		10km, Sweeping
LTN-S7	G. Bellis	20-Jun-2007	Australia	Northern Territory	Darwin		Fogg Dam	-12.57	131.3					Google Earth	10			Oryza sp.		10km, Sweeping
LTN-S8	G. Bellis	20-Jun-2007	Australia	Northern Territory	Darwin		Fogg Dam	-12.57	131.3					Google Earth	10			Oryza sp.		10km, Sweeping
LTN-S9	G. Bellis	20-Jun-2007	Australia	Northern Territory	Darwin		Fogg Dam	-12.57	131.3					Google Earth	10			Oryza sp.		10km, Sweeping
SAC342		11-Jun-2013	Australia	Queensland	Torres Strait	Dauan Island		-9.42	142.54					Google Earth	2					2km
SJA00338ak	S. Anderson	26-Apr-2013	Australia	Northern Territory		Croker Island	Minjilang	-11.148	132.574					Google Earth	2			wild Oryza flood plain		2km
SJA041605b	S. Anderson, N. Sallam	27-Apr-2016	Australia	Northern Territory		Port Stewart	One Mile Creek	-13.993	143.55					GPS
SJA041607	S. Anderson, N. Sallam	27-Apr-2016	Australia	Northern Territory		Port Stewart	Two lagoons, Silver plains	-13.937	143.555					GPS
SJA041626a	S. Anderson, N. Sallam	28-Apr-2016	Australia	Northern Territory		Port Stewart	One Mile Creek	-13.993	143.55					GPS
SJA-Ca1			Indonesia
SJA-Ca2			Indonesia
SJA-Ci13			Thailand
SJA-Ci16			Thailand
SJA-Ci19			Thailand
SJA-Ci2			Papua New Guinea				Ramu Sugar	-5.97	145.88					Google Earth	20					20km
SJA-Ci21			Thailand
SJA-Ci4			Indonesia
SJA-Ci5			Papua New Guinea				Ramu Sugar	-5.97	145.88					Google Earth	20					20km
SJA-Ci9			Thailand
SJA-Cp1	D. Conlong, N. Muthusamy, M. Way	15-Mar-2011	South Africa			Mount Edgecombe	South African Sugarcane Research Institute	-29.7	31.05					Google Earth	10		15			10km
SJA-Cp2	D. Conlong, N. Muthusamy, M. Way	15-Mar-2011	South Africa			Mount Edgecombe	South African Sugarcane Research Institute	-29.7	31.05					Google Earth	10		15			10km
SJA-CR300e	S. Anderson	12-May-2010	Australia	Northern Territory		Croker Island		-11.17	132.56					Google Earth	20			wild Oryza flood plain		20km
SJA-CR300i	S. Anderson	12-May-2010	Australia	Northern Territory		Croker Island		-11.17	132.56					Google Earth	20			wild Oryza flood plain		20km
SJA-CR300m	S. Anderson	12-May-2010	Australia	Northern Territory		Croker Island		-11.17	132.56					Google Earth	20			wild Oryza flood plain		20km
SJA-CR300p	S. Anderson	12-May-2010	Australia	Northern Territory		Croker Island		-11.17	132.56					Google Earth	20			wild Oryza flood plain		20km
SJA-CR300s	S. Anderson	12-May-2010	Australia	Northern Territory		Croker Island		-11.17	132.56					Google Earth	20			wild Oryza flood plain		20km
SJA-CR300t	S. Anderson	12-May-2010	Australia	Northern Territory		Croker Island		-11.17	132.56					Google Earth	20			wild Oryza flood plain		20km
SJA-CR300v	S. Anderson	12-May-2010	Australia	Northern Territory		Croker Island		-11.17	132.56					Google Earth	20			wild Oryza flood plain		20km
SJA-Cs11		15-Aug-2009	Indonesia		East Java												15
SJA-Cs12		15-Aug-2009	Indonesia		East Java												15
SJA-U2	G. Bellis	09-Mar-2006
SRB013a		19-Sep-2016	Papua New Guinea				Gusap	-6.09	145.98					Google Earth	10					10km
SRB013b		19-Sep-2016	Papua New Guinea				Gusap	-6.09	145.98					Google Earth	10					10km
SRB016a		19-Sep-2016	Papua New Guinea				Gusap	-6.09	145.98					Google Earth	10					10km
SRB016b		19-Sep-2016	Papua New Guinea				Gusap	-6.09	145.98					Google Earth	10					10km
SRB017a		27-Jul-2016	Indonesia				Kediri	-7.8	112					Google Earth	10					10km
SRB017b		27-Jul-2016	Indonesia				Kediri	-7.8	112					Google Earth	10					10km
SRB019a		09-Mar-2016	Indonesia				Pasuruan	-7.65	112.9					Google Earth	20					20km
SRB019b		09-Mar-2016	Indonesia				Pasuruan	-7.65	112.9					Google Earth	20					20km
SRB020a		09-Mar-2016	Indonesia				Pasuruan	-7.65	112.9					Google Earth	20					20km
SRB020b		09-Mar-2016	Indonesia				Pasuruan	-7.65	112.9					Google Earth	20					20km
SRB021a		09-Mar-2016	Indonesia				Pasuruan	-7.65	112.9					Google Earth	20					20km
SRB023a		01-Aug-2016	Indonesia				Bunga Mayang SF	-4.589	104.875					Google Earth	1					1km
SRB023b		01-Aug-2016	Indonesia				Bunga Mayang SF	-4.589	104.875					Google Earth	1					1km
SRB025a		16-Nov-2014	Sri Lanka				Udawalawa	6.4	80.31					Google Earth	20					20km
SRB025b		16-Nov-2014	Sri Lanka				Udawalawa	6.4	80.31					Google Earth	20					20km
SRB026a			Indonesia
SRB027a			Indonesia
SRB028a			Indonesia
SRB029a	B. Le Rue	17-Oct-2002	Kenya			Shimba		-2.162	37.592					Google Earth	10					10km	Shimba 2
ukzn0105	R. Goebel		Mozambique			Mafambisse		-19.55	34.63					Google Earth	20					20km
ukzn0106	R. Goebel		Mozambique			Mafambisse		-19.55	34.63					Google Earth	20					20km
ukzn0107	R. Goebel		Reunion			St. Marie		-20.918	55.54					Google Earth	3					3km
ukzn0108	R. Goebel		Reunion			St. Marie		-20.918	55.54					Google Earth	3					3km
ukzn0109	R. Goebel		Reunion			St. Marie		-20.918	55.54					Google Earth	3					3km
ukzn0110	R. Goebel		Reunion			St. Marie		-20.918	55.54					Google Earth	3					3km
ukzn0167	R. Goebel	15-Apr-2002	Mozambique			Sena		-17.45	35.03					Google Earth	20		15			20km
ukzn0269	S. Ganeshan	10-May-2003	Mauritius					-20.29	57.6					Google Earth	40					40km
ukzn0332	Prof. Nakagawa	15-Dec-2003	Japan			Lab colony		35	135.7					Google Earth	20		15			20km
ukzn0362	M. Setamou	15-Dec-2003	United States	Texas		Weslaco		26.15	-97.99					Google Earth	50		15			50km
ukzn0363	M. Setamou	15-Dec-2003	United States	Texas		Weslaco		26.15	-97.99					Google Earth	50		15			50km
ukzn0364	M. Setamou	15-Dec-2003	United States	Texas		Weslaco		26.15	-97.99					Google Earth	50		15			50km
ukzn0365	M. Setamou	15-Dec-2003	United States	Texas		Weslaco		26.15	-97.99					Google Earth	50		15			50km
ukzn0366	Prof. Nakagawa	15-Dec-2003	Japan			Lab colony		35	135.7					Google Earth	20		15			20km
ukzn0367	W. Suasa Ard	11-Nov-2003	Thailand	Nakhon Phanom	Kamphaeng Saem	Nakhon Pathom		13.93	100.13					Google Earth	20					20km
ukzn0368	W. Suasa Ard	11-Nov-2003	Thailand	Nakhon Phanom	Kamphaeng Saem	Nakhon Pathom		13.93	100.13					Google Earth	20					20km
ukzn0369	W. Suasa Ard	11-Nov-2003	Thailand	Nakhon Phanom	Kamphaeng Saem	Nakhon Pathom		13.93	100.13					Google Earth	20					20km
ukzn0370	W. Suasa Ard	11-Nov-2003	Thailand	Nakhon Phanom	Kamphaeng Saem	Nakhon Pathom		13.93	100.13					Google Earth	20					20km
ukzn0371	W. Suasa Ard	11-Nov-2003	Thailand	Nakhon Phanom	Kamphaeng Saem	Nakhon Pathom		13.93	100.13					Google Earth	20					20km
ukzn0372	D. Conlong	15-Dec-2003	South Africa	KwaZulu-Natal		Pongola	W. Visser farm	-27.38	31.64					Google Earth	20		15			20km
ukzn0373	D. Conlong	15-Dec-2003	South Africa	KwaZulu-Natal		Pongola	W. Visser farm	-27.38	31.64					Google Earth	20		15			20km
ukzn0528	IRRI	26-May-2005	Philippines		Laguna	San Pablo	Santisimo	14.07	121.32					Google Earth	20					20km
ukzn0529	IRRI	26-May-2005	Philippines		Laguna	San Pablo	Santisimo	14.07	121.32					Google Earth	20					20km
ukzn0531	IRRI	26-May-2005	Philippines		Laguna	San Pablo	Santisimo	14.07	121.32					Google Earth	20					20km
ukzn0532	IRRI	26-May-2005	Philippines		Laguna	San Pablo	Santisimo	14.07	121.32					Google Earth	20					20km
ukzn0535			India			Bangalore		13	77.6					Google Earth	20					20km
ukzn0722	Y. Assefa	25-Jun-1905	Ethiopia
ww03981	B. Le Rue	15-Nov-2004	Kenya				Muhaka	-4.303	39.544	45				GPS			15				MUH 09
ww03982	B. Le Rue	15-Apr-2006	Kenya				Muhaka	-4.312	39.548	34				GPS			15				MUH 12
ww03983	B. Le Rue	15-Sep-2006	Kenya				Muhaka	-4.315	39.535	38				GPS			15				MUH 07
ww03985	B. Le Rue	15-Apr-2006	Kenya				Muhaka	-4.313	39.546	24				GPS			15				MUH 13
ww03986	B. Le Rue	15-Nov-2007	Kenya				Muhaka	-4.303	39.552	40				GPS			15				MUH 06
ww03987	B. Le Rue	15-Sep-2007	Kenya				Muhaka	-4.318	39.54	30				GPS			15				MUH 27
ww03988	B. Le Rue	15-Sep-2006	Kenya				Muhaka	-4.312	39.548	34				GPS			15				MUH 12
ww03989	B. Le Rue	15-May-2007	Kenya				Muhaka	-4.32	39.538	35				GPS			15				MUH 23
ww03990	B. Le Rue	15-Dec-2006	Kenya				Muhaka	-4.307	39.55	26				GPS			15				MUH 03
ww03991	B. Le Rue	15-Mar-2005
ww03992	B. Le Rue	15-Sep-2006	Kenya				Muhaka	-4.319	39.536	46				GPS			15				MUH 24
ww03993	B. Le Rue	15-Nov-2007	Kenya				Muhaka	-4.319	39.536	46				GPS			15				MUH 24
ww03994	B. Le Rue	15-Jul-2007	Kenya				Muhaka	-4.309	39.547	34				GPS			15				MUH 14
ww03995	B. Le Rue	15-Nov-2007	Kenya				Muhaka	-4.32	39.538	35				GPS			15				MUH 23
ww03996	B. Le Rue	15-Apr-2006	Kenya				Muhaka	-4.312	39.543	35				GPS			15				MUH 11
ww03998	B. Le Rue	15-Sep-2006	Kenya				Muhaka	-4.32	39.538	35				GPS			15				MUH 23
ww04000	B. Le Rue	15-Apr-2006	Kenya				Muhaka	-4.319	39.536	46				GPS			15				MUH 24
ww04001	B. Le Rue	15-Apr-2006	Kenya				Muhaka	-4.319	39.536	46				GPS			15				MUH 24
ww04002	B. Le Rue	15-Apr-2006	Kenya				Muhaka	-4.319	39.536	46				GPS			15				MUH 24
ww04003	B. Le Rue	15-Jun-2006	Kenya				Muhaka	-4.321	39.534	45				GPS			15				MUH 25
ww04004	B. Le Rue	15-Jun-2006	Kenya				Muhaka	-4.321	39.534	45				GPS			15				MUH 25
ww04005	B. Le Rue	15-Jun-2006	Kenya				Muhaka	-4.321	39.534	45				GPS			15				MUH 25
ww04006	B. Le Rue	15-Dec-2006	Kenya				Muhaka	-4.325	39.526	43				GPS			15				MUH 01
ww04007	B. Le Rue	15-Dec-2006	Kenya				Muhaka	-4.325	39.526	43				GPS			15				MUH 01
ww04008	B. Le Rue	15-Dec-2006	Kenya				Muhaka	-4.325	39.526	43				GPS			15				MUH 01
ww04009	B. Le Rue	15-Dec-2006	Kenya				Muhaka	-4.325	39.526	43				GPS			15				MUH 01
ww04010	B. Le Rue	15-Dec-2006	Kenya				Muhaka	-4.325	39.526	43				GPS			15				MUH 01
ww04011	B. Le Rue	15-Dec-2006	Kenya				Muhaka	-4.325	39.526	43				GPS			15				MUH 01
ww04012	B. Le Rue	15-Nov-2007	Kenya				Muhaka	-4.334	39.55	35				GPS			15				MUH 11
ww04013	B. Le Rue	15-Nov-2007	Kenya				Muhaka	-4.334	39.55	35				GPS			15				MUH 11
ww04014	B. Le Rue	15-Dec-2006	Kenya				Muhaka	-4.311	39.538	47				GPS			15				MUH 26
ww04015	B. Le Rue	15-Dec-2006	Kenya				Muhaka	-4.311	39.538	47				GPS			15				MUH 26
ww04017	B. Le Rue	15-Mar-2006	Kenya				Muhaka	-4.317	39.525	38				GPS			15				MUH 04
ww04018	B. Le Rue	15-Mar-2006	Kenya				Muhaka	-4.317	39.525	38				GPS			15				MUH 04
ww04019	B. Le Rue	15-Mar-2006	Kenya				Muhaka	-4.317	39.525	38				GPS			15				MUH 04
ww04020	B. Le Rue	15-Mar-2006	Kenya				Muhaka	-4.317	39.525	38				GPS			15				MUH 04
ww04021	B. Le Rue	15-Mar-2006	Kenya				Muhaka	-4.317	39.525	38				GPS			15				MUH 04
ww04022	B. Le Rue	15-Apr-2006	Kenya				Muhaka	-4.318	39.53	46				GPS			15				MUH 19
ww04023	B. Le Rue	15-Apr-2006	Kenya				Muhaka	-4.318	39.53	46				GPS			15				MUH 19
ww04024	B. Le Rue	15-Apr-2006	Kenya				Muhaka	-4.318	39.53	46				GPS			15				MUH 19
ww04025	B. Le Rue	15-Apr-2006	Kenya				Muhaka	-4.318	39.53	46				GPS			15				MUH 19
ww04026	B. Le Rue	15-Apr-2006	Kenya				Muhaka	-4.318	39.53	46				GPS			15				MUH 19
ww04027	B. Le Rue	15-Sep-2007	Kenya				Muhaka	-4.312	39.548	34				GPS			15				MUH 12
ww04028	B. Le Rue	15-Sep-2007	Kenya				Muhaka	-4.312	39.548	34				GPS			15				MUH 12
ww04030	B. Le Rue	15-Sep-2007	Kenya				Muhaka	-4.312	39.548	34				GPS			15				MUH 12
ww04031	B. Le Rue	15-Mar-2006	Kenya				Muhaka	-4.317	39.525	38				GPS			15				MUH 04
ww04032	B. Le Rue	15-Mar-2006	Kenya				Muhaka	-4.317	39.525	38				GPS			15				MUH 04
ww04033	B. Le Rue	15-Mar-2006	Kenya				Muhaka	-4.317	39.525	38				GPS			15				MUH 04
ww04034	B. Le Rue	15-Mar-2006	Kenya				Muhaka	-4.317	39.525	38				GPS			15				MUH 04
ww04035	B. Le Rue	15-Apr-2006	Kenya				Muhaka	-4.334	39.55	35				GPS			15				MUH 11
ww04036	B. Le Rue	15-Apr-2006	Kenya				Muhaka	-4.334	39.55	35				GPS			15				MUH 11
ww04037	B. Le Rue	15-Apr-2006	Kenya				Muhaka	-4.334	39.55	35				GPS			15				MUH 11
ww04038	B. Le Rue	15-Apr-2006	Kenya				Muhaka	-4.334	39.55	35				GPS			15				MUH 11
ww04039	B. Le Rue	15-Apr-2006	Kenya				Muhaka	-4.321	39.534	45				GPS			15				MUH 25
ww04040	B. Le Rue	15-Apr-2006	Kenya				Muhaka	-4.321	39.534	45				GPS			15				MUH 25
ww04041	B. Le Rue	15-Jun-2007	Kenya				Muhaka	-4.305	39.541	35				GPS			15				MUH 08
ww04042	B. Le Rue	15-Jun-2007	Kenya				Muhaka	-4.305	39.541	35				GPS			15				MUH 08
ww04043	B. Le Rue	15-Jun-2007	Kenya				Muhaka	-4.32	39.526	40				GPS			15				MUH 41
ww04045	B. Le Rue	15-Dec-2006	Kenya				Muhaka	-4.319	39.536	46				GPS			15				MUH 24
ww04046	B. Le Rue	15-Dec-2006	Kenya				Muhaka	-4.319	39.536	46				GPS			15				MUH 24
ww04047	B. Le Rue	15-Apr-2006	Kenya				Muhaka	-4.303	39.544	45				GPS			15				MUH 09
ww04048	B. Le Rue	15-Apr-2006	Kenya				Muhaka	-4.303	39.544	45				GPS			15				MUH 09
ww04049	B. Le Rue	15-Apr-2006	Kenya				Muhaka	-4.303	39.544	45				GPS			15				MUH 09
ww04050	B. Le Rue	15-Apr-2006	Kenya				Muhaka	-4.303	39.544	45				GPS			15				MUH 09
ww04051	B. Le Rue	15-Apr-2006	Kenya				Muhaka	-4.303	39.544	45				GPS			15				MUH 09
ww04053	B. Le Rue	15-Apr-2006	Kenya				Muhaka	-4.303	39.544	45				GPS			15				MUH 09
ww04054	B. Le Rue	15-Dec-2005	Cameroon				Mvoutessi	3.267	11.791	668				GPS			15				Mvoutessi
ww04056	B. Le Rue	15-Apr-2006	Kenya				Muhaka	-4.306	39.55	34				GPS			15				MUH 10
ww04057	B. Le Rue	15-Apr-2006	Kenya				Muhaka	-4.306	39.55	34				GPS			15				MUH 10
ww04058	B. Le Rue	15-Apr-2006	Kenya				Muhaka	-4.306	39.55	34				GPS			15				MUH 10
ww04059	B. Le Rue	15-Nov-2007	Kenya				Muhaka	-4.312	39.548	34				GPS			15				MUH 12
ww04060	B. Le Rue	15-Nov-2007	Kenya				Muhaka	-4.312	39.548	34				GPS			15				MUH 12
ww04061	B. Le Rue	15-Sep-2007	Kenya				Muhaka	-4.321	39.534	45				GPS			15				MUH 25
ww04062	B. Le Rue	15-Sep-2007	Kenya				Muhaka	-4.321	39.534	45				GPS			15				MUH 25
ww04063	B. Le Rue	15-Sep-2007	Kenya				Muhaka	-4.321	39.534	45				GPS			15				MUH 25
ww04064	B. Le Rue	15-Sep-2007	Kenya				Muhaka	-4.321	39.534	45				GPS			15				MUH 25
ww04065	B. Le Rue	15-Sep-2007	Kenya				Muhaka	-4.321	39.534	45				GPS			15				MUH 25
ww04066	B. Le Rue	15-Sep-2007	Kenya				Muhaka	-4.321	39.534	45				GPS			15				MUH 25
ww04067	B. Le Rue	15-May-2007	Kenya				Muhaka	-4.303	39.544	45				GPS			15				MUH 09
ww04068	B. Le Rue	15-May-2007	Kenya				Muhaka	-4.303	39.544	45				GPS			15				MUH 09
ww04069	B. Le Rue	15-Jun-2006	Kenya				Muhaka	-4.32	39.548	31				GPS			15				MUH 33
ww04070	B. Le Rue	15-Jun-2006	Kenya				Muhaka	-4.32	39.548	31				GPS			15				MUH 33
ww04071	B. Le Rue	15-Dec-2005	Kenya				Muhaka	-4.306	39.55	34				GPS			15				MUH 10
ww04072	B. Le Rue	15-Dec-2005	Kenya				Muhaka	-4.306	39.55	34				GPS			15				MUH 10
ww04073	B. Le Rue	15-Apr-2006	Kenya				Muhaka	-4.303	39.552	40				GPS			15				MUH 06
ww04074	B. Le Rue	15-Apr-2006	Kenya				Muhaka	-4.303	39.552	40				GPS			15				MUH 06
ww04075	B. Le Rue	15-Apr-2006	Kenya				Muhaka	-4.303	39.552	40				GPS			15				MUH 06
ww04076	B. Le Rue	15-Apr-2006	Kenya				Muhaka	-4.309	39.547	34				GPS			15				MUH 14
ww04077	B. Le Rue	15-Apr-2006	Kenya				Muhaka	-4.309	39.547	34				GPS			15				MUH 14
ww04078	B. Le Rue	15-Apr-2006	Kenya				Muhaka	-4.309	39.547	34				GPS			15				MUH 14
ww04080	B. Le Rue	15-Sep-2006	Kenya				Muhaka	-4.312	39.548	34				GPS			15				MUH 12
ww04081	B. Le Rue	15-Sep-2006	Kenya				Muhaka	-4.312	39.548	34				GPS			15				MUH 12
ww04082	B. Le Rue	15-Nov-2005	Cameroon				Akometam	3.462	11.578	669							15				Akometam
ww04083	B. Le Rue	15-Nov-2005	Cameroon				Akometam	3.462	11.578	669							15				Akometam
ww04084	B. Le Rue	15-Nov-2005	Cameroon				Akometam	3.462	11.578	669							15				Akometam
ww04085	B. Le Rue	15-Nov-2005	Cameroon				Akometam	3.462	11.578	669							15				Akometam
ww04086	B. Le Rue	15-Nov-2005
ww04087	B. Le Rue	15-Nov-2005	Cameroon				Akometam	3.462	11.578	669							15				Akometam
ww04089	B. Le Rue	15-Nov-2005
ww04090	B. Le Rue	15-May-2007	Kenya				Muhaka	-4.321	39.534	45				GPS			15				MUH 25
ww04091	B. Le Rue	15-May-2007	Kenya				Muhaka	-4.321	39.534	45				GPS			15				MUH 25
ww04092	B. Le Rue	15-May-2007	Kenya				Muhaka	-4.321	39.534	45				GPS			15				MUH 25
ww04093	B. Le Rue	15-Apr-2006	Kenya				Muhaka	-4.32	39.53	40				GPS			15				MUH 21
ww04094	B. Le Rue	15-Apr-2006	Kenya				Muhaka	-4.32	39.53	40				GPS			15				MUH 21
ww04096	B. Le Rue	15-Apr-2006	Kenya				Muhaka	-4.32	39.53	40				GPS			15				MUH 21
ww04097	B. Le Rue	15-Dec-2006	Kenya				Muhaka	-4.305	39.553	26				GPS			15				MUH 05
ww04098	B. Le Rue	15-Dec-2006	Kenya				Muhaka	-4.305	39.553	26				GPS			15				MUH 05
ww04099	B. Le Rue	15-Dec-2006	Kenya				Muhaka	-4.305	39.553	26				GPS			15				MUH 05
ww04100	B. Le Rue	15-Dec-2006	Kenya				Muhaka	-4.305	39.553	26				GPS			15				MUH 05
ww04101	B. Le Rue	15-Nov-2005	Cameroon				Awae	3.58	11.612	641							15				Awae
ww04103	B. Le Rue	15-Nov-2005	Cameroon				Awae	3.58	11.612	641							15				Awae
ww04104	B. Le Rue	15-Nov-2005	Cameroon				Awae	3.58	11.612	641							15				Awae
ww04111	B. Le Rue	15-Dec-2006	Kenya				Muhaka	-4.315	39.535	38				GPS			15				MUH 07
ww04113	B. Le Rue	15-Dec-2006	Kenya				Muhaka	-4.317	39.525	39				GPS			15				MUH 17
ww04114	B. Le Rue	15-Dec-2006	Kenya				Muhaka	-4.317	39.525	39				GPS			15				MUH 17
ww04115	B. Le Rue	15-Dec-2006	Kenya				Muhaka	-4.317	39.525	39				GPS			15				MUH 17
ww04116	B. Le Rue	15-Dec-2006	Kenya				Muhaka	-4.317	39.525	39				GPS			15				MUH 17
ww04117	B. Le Rue	15-Dec-2006	Kenya				Muhaka	-4.317	39.525	39				GPS			15				MUH 17
ww04118	B. Le Rue	15-May-2007	Kenya				Muhaka	-4.334	39.55	35				GPS			15				MUH 11
ww04119	B. Le Rue	15-May-2007	Kenya				Muhaka	-4.334	39.55	35				GPS			15				MUH 11
ww05532	NSW DPI	02-Jul-2009	Australia	New South Wales			Darlington Point	-34.6	146	120				Google Earth	20		182			20km
ww05561	B. Le Rue	15-Mar-2007	Tanzania				Mwarnsembe	-7.3	39.093	133				GPS			15
ww05562	B. Le Rue	15-Mar-2007	Tanzania				Nangoo	-10.458	39.094	265				GPS			15
ww05563	B. Le Rue	15-Mar-2007
ww05565	B. Le Rue	15-Mar-2007	Tanzania				Rufiji River	-8.011	38.967	16							15
ww05566	B. Le Rue	15-Mar-2007	Tanzania				Kibaoni	-9.331	39.487	160				GPS			15
ww05567	B. Le Rue	15-Mar-2007	Tanzania				Rufiji River	-8.011	38.967	16							15
ww05568	B. Le Rue	15-Mar-2007	Tanzania				Rufiji River	-8.011	38.967	16							15
ww05569	B. Le Rue	15-Mar-2007	Tanzania				Lutukila	-9.988	35.631	940				GPS			15				Lutukila 1
ww05570	B. Le Rue	15-Mar-2007	Tanzania				Rufiji River	-8.011	38.967	16							15
ww05571	B. Le Rue	15-Mar-2007
ww05572	B. Le Rue	15-Mar-2007
ww05573	B. Le Rue	15-Mar-2007	Tanzania				Utwango	-10.566	35.854	958				GPS			15
ww05575	B. Le Rue	15-Mar-2007	Tanzania				Mkuranga	-7.135	39.19	121				GPS			15
ww05577	B. Le Rue	15-Mar-2007	Tanzania				Lutukila	-9.742	35.306	1444				GPS			15				Lutukila 3
ww05579	B. Le Rue	15-Dec-2006	Kenya				Ngoliba	-1.071	37.303	1405				GPS			15
ww05580	B. Le Rue	15-Dec-2006	Kenya				Nguramani	-1.764	36.066	781				GPS			15
ww05581	B. Le Rue	15-Dec-2006	Kenya				Ruiru	-0.091	36.911	1568							15
ww05584	B. Le Rue	15-Apr-2007	Tanzania			Zanzibar	Mtwango	-6.177	39.281	15				GPS			15
ww05588	B. Le Rue	15-Jan-2007	South Africa				Lotanyanda	-23.062	30.247	672				GPS			15
ww05592	B. Le Rue	15-Jan-2007	South Africa				Lotanyanda	-23.062	30.247	672				GPS			15
ww05593	B. Le Rue	15-Jan-2007	South Africa				Lotanyanda	-23.062	30.247	672				GPS			15
ww05594	B. Le Rue	15-Jan-2007	South Africa				Lotanyanda	-23.062	30.247	672				GPS			15
ww05595	B. Le Rue	15-Jan-2007	South Africa				Lotanyanda	-23.062	30.247	672				GPS			15
ww05596	B. Le Rue	15-Dec-2007	Cameroon				Buea	4.169	9.242	1010				GPS			15
ww05597	B. Le Rue	15-Apr-2006	Kenya				Muhaka	-4.3	39.5					GPS			15
ww05598	B. Le Rue	15-Apr-2006	Kenya				Muhaka	-4.3	39.5					GPS			15				22 # 15
ww05599	B. Le Rue	15-Apr-2006	Kenya				Muhaka	-4.3	39.5					GPS			15
ww05601	B. Le Rue	15-Apr-2006	Kenya				Muhaka	-4.3	39.5					GPS			15				8 # 13
ww05602	B. Le Rue	15-Apr-2006	Kenya				Muhaka	-4.3	39.5					GPS			15
ww05603	B. Le Rue	15-Apr-2006	Kenya				Muhaka	-4.3	39.5					GPS			15
ww05604	B. Le Rue	15-Apr-2006	Kenya				Muhaka	-4.3	39.5					GPS			15
ww05605	B. Le Rue	15-Apr-2006	Kenya				Muhaka	-4.3	39.5					GPS			15
AMSww06125	D.J.L. Agassiz	22-Jul-2000	Uganda		Western	Murchison Falls N.P.	Sambiya Lodge	2.182	31.698	800
AMSww06126	D.J.L. Agassiz	17-Aug-2000	Tanzania		East Usamaras	Tanga	Sigi River	-5	38	600				GPS
AMSww06127	D.J.L. Agassiz	19-Oct-2004	Kenya		Coast	Mwabungu	Site 1	-4.35	39.55	0				GPS
AMSww06128	D.J.L. Agassiz	15-Jan-2000	Kenya		Rift Valley	Kaptagat		0.44	35.45	2100				GPS
AMSww06129	D.J.L. Agassiz	22-Jul-2000	Uganda		Western	Murchison Falls N.P.	Sambiya Lodge	2.182	31.698	800
AMSww06131	D.J.L. Agassiz	26-Apr-2001	Tanzania		Tanga	Amani		-5.101	38.653	500				GPS
AMSww06132	D.J.L. Agassiz	27-Apr-2001	Tanzania		Tanga	Amani		-5.101	38.653	500				GPS
AMSww06133	D.J.L. Agassiz	29-Oct-2003	Kenya		Rift Valley	Gilgil		-0.483	36.383	2100				GPS
AMSww06134	D.J.L. Agassiz	12-Dec-2002	Malawi			Ntchisi		-13.367	34	1500				GPS
AMSww06135	D.J.L. Agassiz	08-Dec-2002	Malawi			Mt. Mulanje		-15.967	35.65	1000				GPS
AMSww06136	D.J.L. Agassiz	13-Dec-2002	Malawi			Dzalanyama		-14.25	33.45	1250				GPS
AMSww06137	D.J.L. Agassiz	08-Dec-2002	Malawi			Mt. Mulanje		-15.967	35.65	1000				GPS
AMSww06139	D.J.L. Agassiz	30-Apr-2003	Kenya		Rift Valley	Rumuruti		0.333	36.583	1800				GPS
AMSww06140	D.J.L. Agassiz	19-Nov-2004	Kenya		Coast	Mwabungu	Site 1	-4.35	39.55	0				GPS
AMSww06141	D.J.L. Agassiz	20-Nov-2004	Kenya		Coast	Mwabungu	Site 1	-4.35	39.55	0				GPS
AMSww06142	B. Le Rue	15-May-2008	Kenya			Shimba	Site 2	-2.162	37.592					Google Earth	10					10km
AMSww06143	B. Le Rue	15-Mar-2008	Tanzania			Hwiliwa
AMSww06144	B. Le Rue	15-Feb-2008	Tanzania			Wami		-6.25	38.39					Google Earth	20					20km
AMSww06145	B. Le Rue	15-Mar-2008	Tanzania			Mkafu		-4.55	30.06					Google Earth	20					20km
AMSww06147	B. Le Rue	15-Mar-2008	Tanzania			Lubaga		-1.92	32.91					Google Earth	20					20km
AMSww06148	B. Le Rue	15-Mar-2008	Tanzania			Lubaga		-1.92	32.91					Google Earth	20					20km
AMSww06149	B. Le Rue	15-Mar-2008	Tanzania			Kifanya		-9.55	35.12					Google Earth	20					20km
AMSww06150	B. Le Rue	15-Mar-2008	Tanzania			Kifanya		-9.55	35.12					Google Earth	20					20km
AMSww06151	B. Le Rue	15-Feb-2008	Tanzania			Dodoma	Site 1	-6.166	35.747					Google Earth	20					20km
AMSww06152	B. Le Rue	15-Feb-2008	Tanzania			Dodoma	Site 1	-6.166	35.747					Google Earth	20					20km
AMSww06154	B. Le Rue	15-Mar-2008	Tanzania			Mbugani		-2.98	34.99					Google Earth	10					10km
AMSww06155	B. Le Rue	15-Mar-2008	Tanzania			Lilomwi		-9.603	35.181
AMSww06156	B. Le Rue	15-Feb-2008	Tanzania			Chalinze	Site 1	-6.64	38.35					Google Earth	20					20km
AMSww06157	B. Le Rue	15-Feb-2008	Tanzania			Chalinze	Site 1	-6.64	38.35					Google Earth	20					20km
AMSww06158	B. Le Rue	15-Feb-2008	Tanzania			Mkurabi
AMSww06159	B. Le Rue	15-May-2008	Tanzania		Zanzibar	Bwawani		-6.157	39.2					Google Earth	1					1km
AMSww06160	B. Le Rue, P. Le Gall	15-Dec-2007
AMSww06161	B. Le Rue, P. Le Gall	15-Dec-2007	Cameroon			Buteuana
AMSww06162	B. Le Rue	15-Nov-2007	Cameroon			Din
AMSww06163	B. Le Rue, P. Le Gall	15-Dec-2007	Cameroon			Buea		4.154	9.262					Google Earth	10					10km
AMSww06164	B. Le Rue, P. Le Gall	15-Nov-2007	Cameroon			Yaounde Lake		3.865	11.511					Google Earth	1					1km
AMSww06165	B. Le Rue, P. Le Gall	15-Dec-2007	Cameroon			Limbe Bimbia		4.02	9.2					Google Earth	10					10km
AMSww06168			Indonesia
AMSww06169			Indonesia
AMSww06170			Indonesia
AMSww06171			Indonesia
AMSww06172	B. Le Rue	27-Feb-2008	Tanzania			Wami		-6.25	38.39					Google Earth	20					20km
AMSww06173	B. Le Rue	18-Nov-2007	Cameroon			Yaounde Lake		3.865	11.511					Google Earth	1					1km
AMSww06174	B. Le Rue	05-Sep-2008	Tanzania		Zanzibar	Bwawani		-6.157	39.2					Google Earth	1					1km
AMSww06175	B. Le Rue	21-Oct-2007	Cameroon			Mamfe		5.75	9.314					Google Earth	20					20km
AMSww06176	B. Le Rue	21-Oct-2007	Cameroon			Mamfe		5.75	9.314					Google Earth	20					20km
AMSww06177	B. Le Rue	21-Oct-2007	Cameroon			Mamfe		5.75	9.314					Google Earth	20					20km
AMSww06178	B. Le Rue	21-Oct-2007	Cameroon			Mamfe		5.75	9.314					Google Earth	20					20km
AMSww06179	B. Le Rue	03-Mar-2008	Tanzania			Kifanya		-9.55	35.12					Google Earth	20					20km
AMSww06180	B. Le Rue	08-May-2008	Tanzania		Pemba Island	Chake Chake		-5.25	39.78					Google Earth	1					1km
AMSww06181	B. Le Rue	06-Mar-2008	Tanzania			Mkafu		-4.55	30.06					Google Earth	20					20km
AMSww06182	B. Le Rue	19-Jul-2008	South Africa	KwaZulu-Natal		Durban	South African Sugarcane Research Institute	-29.7	31.05					Google Earth	10					10km
AMSww06183	B. Le Rue	19-Jul-2008	South Africa	KwaZulu-Natal		Durban	South African Sugarcane Research Institute	-29.7	31.05					Google Earth	10					10km
AMSww06184	B. Le Rue	19-Jul-2008	South Africa	KwaZulu-Natal		Durban	South African Sugarcane Research Institute	-29.7	31.05					Google Earth	10					10km
AMSww06185	B. Le Rue	19-Jul-2008	South Africa	KwaZulu-Natal		Durban	South African Sugarcane Research Institute	-29.7	31.05					Google Earth	10					10km
AMSww06186	B. Le Rue	19-Jul-2008	South Africa	KwaZulu-Natal		Durban	South African Sugarcane Research Institute	-29.7	31.05					Google Earth	10					10km
AMSww06187	B. Le Rue	19-Jul-2008	South Africa	KwaZulu-Natal		Durban	South African Sugarcane Research Institute	-29.7	31.05					Google Earth	10					10km
AMSww06188	B. Le Rue	19-Jul-2008	South Africa	KwaZulu-Natal		Durban	South African Sugarcane Research Institute	-29.7	31.05					Google Earth	10					10km
AMSww06189	B. Le Rue	19-Jul-2008	South Africa	KwaZulu-Natal		Durban	South African Sugarcane Research Institute	-29.7	31.05					Google Earth	10					10km
AMSww06190	B. Le Rue	19-Jul-2008	South Africa	KwaZulu-Natal		Durban	South African Sugarcane Research Institute	-29.7	31.05					Google Earth	10					10km
AMSww06191	Keith Chandler	28-May-2008	Papua New Guinea				RAMU Sugar	-5.97	145.88					Google Earth	20					20km
AMSww06192	Keith Chandler	28-May-2008	Papua New Guinea				RAMU Sugar	-5.97	145.88					Google Earth	20					20km
AMSww06193	Keith Chandler	26-May-2008	Papua New Guinea				RAMU Sugar	-5.97	145.88					Google Earth	20					20km
AMSww06194	Keith Chandler	26-May-2008	Papua New Guinea				RAMU Sugar	-5.97	145.88					Google Earth	20					20km
AMSww06195	BSES	06-Feb-2003	Indonesia		Sumatra		?Banda... ...ang
AMSww06197	BSES	06-Feb-2003	Indonesia		Sumatra		?Banda... ...ang
AMSww06198	BSES	06-Feb-2003	Indonesia		Sumatra		?Banda... ...ang
AMSww06200	Keith Chandler	26-May-2008	Papua New Guinea				RAMU Sugar	-5.97	145.88					Google Earth	20					20km
AMSww06201	Keith Chandler	26-May-2008	Papua New Guinea				RAMU Sugar	-5.97	145.88					Google Earth	20					20km
AMSww06202	Keith Chandler	26-May-2008	Papua New Guinea				RAMU Sugar	-5.97	145.88					Google Earth	20					20km
AMSww06203	Keith Chandler	26-May-2008	Papua New Guinea				RAMU Sugar	-5.97	145.88					Google Earth	20					20km
AMSww06204	Keith Chandler	26-May-2008	Papua New Guinea				RAMU Sugar	-5.97	145.88					Google Earth	20					20km
AMSww06205	BSES	14-Oct-2008	Indonesia	Yogyakarta			Madubaru	-7.831	110.346					Google Earth	10					10km
AMSww06206	BSES	14-Oct-2008	Indonesia	Yogyakarta			Madubaru	-7.831	110.346					Google Earth	10					10km
AMSww06207	BSES	14-Oct-2008	Indonesia	Yogyakarta			Madubaru	-7.831	110.346					Google Earth	10					10km
AMSww06208	BSES	14-Oct-2008	Indonesia	Yogyakarta			Madubaru	-7.831	110.346					Google Earth	10					10km
AMSww06210	Keith Chandler	26-May-2008	Papua New Guinea				RAMU Sugar	-5.97	145.88					Google Earth	20					20km
AMSww06211	Keith Chandler	26-May-2008	Papua New Guinea				RAMU Sugar	-5.97	145.88					Google Earth	20					20km
AMSww06212	Keith Chandler	26-May-2008	Papua New Guinea				RAMU Sugar	-5.97	145.88					Google Earth	20					20km
AMSww06213	Keith Chandler	26-May-2008	Papua New Guinea				RAMU Sugar	-5.97	145.88					Google Earth	20					20km
AMSww06214	Keith Chandler	26-May-2008	Papua New Guinea				RAMU Sugar	-5.97	145.88					Google Earth	20					20km
AMSww06215	Keith Chandler	26-May-2008	Papua New Guinea				RAMU Sugar	-5.97	145.88					Google Earth	20					20km
AMSww06216	BSES	15-Oct-2008	Indonesia		Central Java		Kebumen	-7.68	109.66					Google Earth	10					10km
